# Supplementary material for: An examination of the quinic acid utilization genes in Aspergillus niger reveals the involvement of 2 pH-dependent permeases
Source: G3 (Bethesda). 2025 Aug 25;15(11):jkaf199. doi: 10.1093/g3journal/jkaf199 (PMC12610400; doi:10.1093/g3journal/jkaf199)
Supplement: jkaf199_Supplementary_Data [file jkaf199_supplementary_data.zip › Supplementary_Table_2_G3-2025-406129.xlsx]

## Sheet: Sheet1
Supplementary Figure 2 Pairwise BLASTP percent identity results comparing the Neurospora crassa and Aspergillus nidulans proteins involved in quinic acid catabolism and the orthologues in Aspergillus niger. Only results >40% for identity and >70% for query coverage are shown.
	N. crassa proteins	A. nidulans proteins	A. niger proteins
Quinate dehydrogenase
	qa-3	QutB	QdhA	NRRL3_11273
qa-3	100	44	56.8	-
QutB		100	74.8	41
QdhA			100	40.8
NRRL3_11273				100
Dehydroquinate dehydratase
	qa-2	QutE	DqdA
qa-2	100	69.2	66
QutE		100	81.8
DqdA			100
Dehydroshikimate dehydratase
	qa-4	QutC	DsdA	NRRL3_07603
qa-4	100	47.4	52.1	53.3
QutC		100	51.9	42.1
DsdA			100	53.1
NRRL3_07603				100
Activator
	qa-1f	QutA	QutR
qa-1f	100	-	-
QutA		100	70.6
QutR			100
Repressor
	qa-1s	QutR	QutX	NRRL3_08276
qa-1s	100	47.6	47.5	40.9
QutR		100	71.4	45.3
QutX			100	42.9
NRRL3_08276				100
Permease
	qa-y	QutD	QupA	QupB
qa-y	100	64.6	63.1	62.4
QutD		100	78.5	63.4
QupA			100	66.3
QupB				100
Unknown function
	qa-x	QutG	NRRL3_08521	NRRL3_01575
qa-x	100	72.7	70.2	42.6
QutG		100	80.8	-
NRRL3_08521			100	-
NRRL3_01575				100
Unknown function
		QutH	NRRL3_10284
QutH		100	57.6
NRRL3_10284			100
