# Supplementary material for: An examination of the quinic acid utilization genes in Aspergillus niger reveals the involvement of 2 pH-dependent permeases
Source: G3 (Bethesda). 2025 Aug 25;15(11):jkaf199. doi: 10.1093/g3journal/jkaf199 (PMC12610400; doi:10.1093/g3journal/jkaf199)
Supplement: jkaf199_Supplementary_Data [file jkaf199_supplementary_data.zip › Supplementary_Table_3_G3-2025-406129.xlsx]

## Sheet: Full transcriptomes
Gene ID	Description	Fructose bioreactor-1 TPM	Fructose bioreactor-2 TPM	Quinic acid bioreactor-1 TPM	Quinic acid bioreactor-2 TPM	ΔqutX-1 TPM	ΔqutX-2 TPM
NRRL3_00001	WD repeat and NACHT nucleoside triphosphatase domain-containing protein	3.54114	4.03307	1.78086	1.25724	2.93304	2.72237
NRRL3_00002	phenylacrylic acid decarboxylase	0.146191	0	0.132314	0.063007	0.0791298	0.051113
NRRL3_00003	ferulic acid decarboxylase	0.0162549	0.017824	0.050623	0	0.0262209	0.0169371
NRRL3_00004	alpha-factor-transporting ATPase-like protein	2.28118	2.22589	0.65915	0.546385	1.52213	1.89466
NRRL3_00005	aminotransferase class I and II family protein	0.11024	0	0.096834	0	0.0299837	0.0767054
NRRL3_00006	glycosyltransferase family 32 protein	0	0	0	0	0	0
NRRL3_00007	feruloyl esterase FaeA	0	0.109647	0.043551	0.124431	0	0
NRRL3_00008	S-adenosyl-L-methionine-dependent methyltransferase domain-containing protein	5.9951	5.17522	2.27082	1.96427	3.98065	4.58544
NRRL3_00009.1	2-isopropylmalate synthase	0.014435	0.047172	0.043948	0.033484	0.127548	0.0299328
NRRL3_00010	major facilitator superfamily protein	0	0	0.02119	0	0	0
NRRL3_00011	hypothetical protein	20.5233	20.8743	14.395	12.7231	17.5	18.9936
NRRL3_00012	hypothetical protein	19.2529	17.1384	11.6177	9.78372	14.3784	10.9324
NRRL3_00013	COMT-type O-methyltransferase family protein	96.5501	95.0246	38.4666	34.4477	50.1389	38.8102
NRRL3_00014	hypothetical protein	0.714451	0.679034	0.291043	0.369578	1.235	0.44686
NRRL3_00015	S-adenosyl-L-methionine-dependent methyltransferase domain-containing protein	4.01033	4.56497	2.63546	2.24448	3.5602	2.58693
NRRL3_00016	alpha-galactosidase Mel36C	21.1256	24.799	6.14481	4.53654	13.5084	10.9132
NRRL3_00017	hypothetical protein	0	0.403284	1.96007	0.186673	0.446425	0
NRRL3_00018	histidine acid phosphatase-like protein	0.361553	0.43248	0.186156	0.118194	0.359638	0.325379
NRRL3_00019	globin/protoglobin domain-containing protein	0.0305697	0.133087	0.019697	0.018759	0.0493124	0.0318527
NRRL3_00020	hypothetical protein	0	0	0	0	0	0
NRRL3_00021	hypothetical protein	2.66673	2.67639	1.15962	1.36596	2.38135	1.97816
NRRL3_00022	protein kinase-like domain-containing protein	3.5662	3.46576	3.3791	3.10147	2.33521	3.24958
NRRL3_00023	hypothetical protein	3.6171	1.36857	2.43087	3.01972	2.72977	2.59965
NRRL3_00024	protein kinase domain-containing protein	4.2779	3.84498	2.13189	1.81914	3.743	3.70986
NRRL3_00025	FAD-dependent oxidoreductase domain-containing protein	2.4	2.21619	0.855257	0.988296	2.26713	2.25632
NRRL3_00026	amino acid/polyamine transporter I family protein	1.03601	1.1854	0.122463	0.215319	1.1318	1.1577
NRRL3_00027	HAD-like domain-containing protein	27.6205	28.5767	13.4387	12.1458	28.8751	26.6843
NRRL3_00028	fungal-specific transcription factor	0.219333	0.264544	0.149894	0.077867	0.231093	0.262802
NRRL3_00029	hypothetical protein	0.0257692	0	0.032828	0.015632	0.103611	0.0800203
NRRL3_00030	non-ribosomal peptide synthetase-like protein	6.22264	6.11491	5.11204	4.08708	5.992	4.77607
NRRL3_00031	alpha/beta hydrolase fold-1 domain-containing protein	2.18567	1.77451	0.722217	0.891625	2.47	3.17514
NRRL3_00032	NmrA-like domain-containing protein	15.8778	13.2186	3.05137	3.00923	19.2936	21.4288
NRRL3_00033	monooxygenase Af470-like protein	34.9487	33.0143	22.1267	21.1461	26.5099	23.5594
NRRL3_00034	fungal-specific transcription factor	15.4118	15.1871	7.18829	6.08923	14.6182	13.8633
NRRL3_00035	hypothetical protein	4.85884	6.51171	8.11968	6.57107	12.0088	9.31246
NRRL3_00036	non-ribosomal peptide synthetase	0.0483118	0.042391	0.038452	0.022536	0.0665446	0.0352527
NRRL3_00037	FAD-binding domain-containing protein	0.251237	0.169614	0.208096	0.174871	0.219298	0.24166
NRRL3_00038	hypothetical protein	0	0	0.068783	0.032754	0	0
NRRL3_00039	major facilitator superfamily protein, efflux pump	0.023743	0.0389877	0	0.02102	0.00967052	0.0124313
NRRL3_00040	cytochrome P450-like protein	0.0969427	0.123988	0.182668	0.11598	0.170101	0.16824
NRRL3_00041	NAD(P)-binding domain-containing protein	3.52474	4.81857	2.72379	1.73921	3.93293	4.14958
NRRL3_00042	fungal-specific transcription factor	13.7081	13.0294	8.83606	8.32883	11.0401	11.7808
NRRL3_00043	FAD-binding domain-containing protein	1.03599	1.27507	1.53415	1.15349	2.07339	2.09264
NRRL3_00044	NAD(P)-binding domain-containing protein	2.92123	2.41043	1.33188	1.25059	3.65715	2.80276
NRRL3_00045	hypothetical protein	0.69445	2.02642	0	0	0.936918	0.483198
NRRL3_00046	hypothetical protein	1.27841	0.881485	1.38642	1.23466	1.30312	0.736715
NRRL3_00047	GXWXG domain-containing protein	1.1756	0.46098	0.753617	0.65792	0.136712	0.875209
NRRL3_00048	short-chain dehydrogenase/reductase family protein	74.6842	67.0598	85.5449	78.8432	68.0336	53.9827
NRRL3_00049	uncharacterized protein	32.2011	50.2734	18.6298	16.7799	120.807	124.619
NRRL3_00050	hypothetical protein	0.787896	1.15175	0.324997	0.447086	0.723739	0.985047
NRRL3_00051	WD repeat-containing protein	7.74134	7.01871	3.58964	3.29917	7.48175	6.89337
NRRL3_00052	nuclear transport factor 2 domain-containing protein	370.809	390.944	206.346	185.455	352.76	314.966
NRRL3_00053	oligopeptide transporter OPT superfamily protein	4.26453	4.87105	1.78106	1.27073	3.39268	3.28123
NRRL3_00054	beta-1,3-glucanosyltransferase	663.015	638.483	292.361	263.316	751.623	780.656
NRRL3_00055	microcystin LR degradation protein MlrC-like protein	1.96522	2.27959	1.24685	0.876004	1.72458	2.33537
NRRL3_00056	sodium transport ATPase	0.0798099	0.0477712	0.013402	0.042546	0.0999455	0.0302879
NRRL3_00057	peptidase M24 domain-containing protein	25.1664	24.4925	19.412	16.3126	27.0693	23.5006
NRRL3_00058	alpha/beta hydrolase fold-1 domain-containing protein	11.9638	14.1695	8.98689	8.32567	12.0982	12.0423
NRRL3_00059	hypothetical protein	9.72187	8.83877	16.1199	13.9078	8.17946	7.18087
NRRL3_00060	D-stereospecific N-terminal glycine-D-alanine aminopeptidase	60.9165	63.7639	33.4118	28.2453	51.5195	50.279
NRRL3_00061	P-type ATPase family protein	4.0951	4.55059	0.591288	0.635534	2.02945	2.43013
NRRL3_00062	uncharacterized protein	0.81403	0.816109	0.454375	0.33708	0.760362	0.751267
NRRL3_00063	tannase	1.13068	1.10208	0.873649	0.973494	2.57954	2.13797
NRRL3_00064	alpha-arabinofuranosidase	0	0	0	0	0	0
NRRL3_00065	major facilitator superfamily protein, efflux pump	0.176591	0.161392	0.119857	0.096588	0.107384	0.0461154
NRRL3_00066	fungal-specific transcription factor	0.212609	0.269925	0.612087	0.437205	0.353644	0.268146
NRRL3_00067	ABC transporter	0.233639	0.244809	0.066862	0.048517	0.290361	0.243445
NRRL3_00068	cell wall mannoprotein 1-like protein	0	0	0	0	0	0
NRRL3_00069	acetoacetate decarboxylase-like protein	0.275027	0.150939	0.142075	0.118396	0.356551	0.172056
NRRL3_00070	non-heme chloroperoxidase	0.0343512	0.0376672	0.022337	0.021273	0.165685	0.10667
NRRL3_00071	alcohol dehydrogenase domain-containing protein	0.122157	0.13395	0.672678	0.804532	0.0792531	0.0764722
NRRL3_00072	fungal-specific transcription factor	1.85557	1.91656	0.962127	0.944724	1.57199	1.65904
NRRL3_00073	carbohydrate esterase family 5 protein	0.216814	0.0953821	0.11633	0.110791	0.561603	0.451375
NRRL3_00074	carbohydrate esterase family 5 protein	0.210444	0.13864	0.112553	0	0.374865	0.350579
NRRL3_00075	amidase	1.85165	2.16463	0.759048	0.732053	4.81249	4.20933
NRRL3_00076	pyruvate decarboxylase	24.969	25.4127	9.32102	8.77609	22.4713	24.1628
NRRL3_00077	zinc finger domain-containing protein, C2H2-type	0.0699708	0	0.099616	0	0	0
NRRL3_00078	alpha/beta hydrolase fold domain-containing protein	5.49945	4.44867	0.834988	0.726672	4.03751	4.10988
NRRL3_00079	dimethyl-sulfide monooxygenase	0.498295	0.150867	0.097499	0.072222	0.38998	0.447618
NRRL3_00080	alcohol dehydrogenase domain-containing protein	0	0.022042	0.012634	0.012032	0.0162936	0
NRRL3_00081	amino acid/polyamine transporter I family protein	0	0	0	0	0	0
NRRL3_00082	hypothetical protein	0.0624225	0.0343945	0	0.019285	0.0505977	0.0974018
NRRL3_00083	major facilitator superfamily protein	0	0	0.03412	0	0	0
NRRL3_00084	threonine/serine exporter ThrE domain-containing protein	10.1632	10.2911	5.17609	5.02905	12.5073	12.8723
NRRL3_00085	hypothetical protein	19.2118	15.2	32.259	24.4178	14.9154	11.9943
NRRL3_00086	ketopantoate reductase ApbA/PANE-like protein	18.5468	19.6573	11.6251	10.8892	18.1581	18.9039
NRRL3_00087	dienelactone hydrolase domain-containing protein	5.34698	4.60685	16.573	16.8215	5.54136	3.62154
NRRL3_00088	short-chain dehydrogenase/reductase family protein	1.10136	1.7672	0.48533	0.379679	1.11041	1.48338
NRRL3_00089	uncharacterized protein	4.21283	4.08396	1.33179	1.47662	6.21075	5.94817
NRRL3_00090	oxoglutarate/iron-dependent dioxygenase domain-containing protein	3.05864	3.5373	2.31211	1.93952	4.26105	3.83432
NRRL3_00091	hypothetical protein	0.047237	0.0260273	0.030092	0.01433	0	0.0492195
NRRL3_00092	endo-1,5-alpha-arabinanase Abn43A	0.0563072	0	0.054393	0.086338	0	0.0294811
NRRL3_00093	fungal-specific transcription factor	3.44882	3.23567	3.04418	2.78088	3.29	3.43789
NRRL3_00094	short-chain dehydrogenase/reductase family protein	2.38119	1.93156	8.36775	7.0951	2.27379	2.00536
NRRL3_00095	tetratricopeptide-like helical domain-containing protein	7.478	5.0254	23.6905	23.8453	4.66732	4.98682
NRRL3_00096	hypothetical protein	98.3163	68.5453	37.5839	36.2845	59.7697	81.8915
NRRL3_00097	lysophospholipase	78.7977	69.2797	24.0124	26.3798	58.6859	68.0193
NRRL3_00098	hypothetical protein	0	0	0	0	0	0
NRRL3_00099	fatty acyl-CoA reductase-like protein	0	0	0	0	0	0
NRRL3_00100	cytochrome P450	0	0	0	0.009233	0	0
NRRL3_00101	hypothetical protein	0	0	0	0	0	0
NRRL3_00102	polyketide synthase	0	0	0	0	0	0
NRRL3_00103	organic solute transporter subunit alpha/transmembrane protein 184 family protein	0	0	0	0	0	0
NRRL3_00104	fungal-specific transcription factor	0.114038	0.0682588	0.08358	0.091846	0.167996	0.0648621
NRRL3_00105	FAD linked oxidase, N-terminal domain-containing protein	0.0410495	0	0.01706	0	0.0222192	0
NRRL3_00106	squalene cyclase-like protein	0	0	0	0	0	0
NRRL3_00107	cytochrome P450-like protein	0	0	0	0	0	0
NRRL3_00108.1	carotenoid oxygenase-like protein	0.102984	0.0941362	0.156625	0.039778	0.0279179	0.0894519
NRRL3_00109	vanillyl alcohol oxidase	0	0	0	0.017561	0	0
NRRL3_00110	fungal-specific transcription factor	0.562183	0.581237	0.373734	0.288598	0.442671	0.351533
NRRL3_00111	cytochrome P450-like protein	0	0.0416619	0	0.022801	0	0.0198929
NRRL3_00112	NAD(P)-binding domain-containing protein	0.699386	0.599193	0.250802	0.185779	0.938812	0.523845
NRRL3_00113	FAD-dependent oxidoreductase 2, FAD binding domain-containing protein	0.036268	0.0595547	0.022807	0.021721	0.0293977	0.0189891
NRRL3_00114	amine oxidase domain-containing protein	0	0	0	0	0	0
NRRL3_00115.1	F-box domain-containing protein	1.59805	1.37444	0.862122	0.561784	0.63595	0.718473
NRRL3_00116	hypothetical protein	0.0198255	0	0	0	0	0
NRRL3_00117	hypothetical protein	0.065967	0.0963667	0.055914	0.039938	0.0357064	0.0230641
NRRL3_00118	hypothetical protein	1.24516	1.36536	1.21332	1.37565	0.600863	0.648864
NRRL3_00119	hypothetical protein	0	0	0	0	0	0
NRRL3_00120	hypothetical protein	0	0	0	0	0	0
NRRL3_00121	hypothetical protein	0	0	0	0.01306	0	0
NRRL3_00122	hypothetical protein	3.53387	6.07802	0	0	3.03291	5.1259
NRRL3_00123	fungal-specific transcription factor	0.917946	1.09703	0.409647	0.438908	0.994835	0.988708
NRRL3_00124	copper/quinone-containing amine oxidase AO-I	0.826987	0.90682	0.434066	0.245235	0.641605	0.874004
NRRL3_00125	glycosyltransferase family 31 protein	3.16829	3.09654	0.781949	0.724026	2.70768	2.76304
NRRL3_00126	kelch domain-containing protein	0.138094	0.12117	0.060424	0.024663	0.156664	0.230138
NRRL3_00127	UbiA prenyltransferase family protein	0	0	0	0.016983	0	0
NRRL3_00128	fungal-specific transcription factor	4.63737	4.11807	3.23566	2.69979	4.16559	4.24584
NRRL3_00129.1	histidine phosphatase superfamily protein	1.94735	2.07815	1.09119	0.919321	1.83212	1.88416
NRRL3_00130	hypothetical protein	2.0585	1.93522	2.43218	2.77963	2.85868	2.45087
NRRL3_00131	major facilitator superfamily protein	2.26847	1.93472	0.901996	1.08045	1.5984	1.76121
NRRL3_00132	RNA polymerase II transcription factor B subunit 5	80.9058	75.1551	130.964	152.227	75.6039	70.8784
NRRL3_00133	Hsp20-like chaperone domain-containing protein	19.9604	20.5641	11.4843	11.7506	20.4884	19.3369
NRRL3_00134	resistance to 7-aminocholesterol Rta-like protein	0.342953	0.202627	0.186927	0.129473	0.235253	0.165077
NRRL3_00135	non-ribosomal peptide synthetase	0.337801	0.249821	0.105379	0.094278	0.271688	0.223748
NRRL3_00136	alpha-factor-transporting ATPase-like protein	0.272396	0.287423	0.066181	0.087041	0.295769	0.332017
NRRL3_00137	alpha/beta hydrolase fold-1 domain-containing protein	8.68266	8.57554	11.0339	8.10105	10.981	10.2661
NRRL3_00138	fatty acid synthase beta subunit	0.0247203	0.0116392	0.023703	0.012313	0.0257543	0.0478044
NRRL3_00139	hotdog domain-containing protein	0	0	0	0	0	0
NRRL3_00140	esterase/lipase AzaC	0.0368024	0.0403551	0.096296	0.045855	0	0.114282
NRRL3_00141	acyltransferase AzaD	0.0544492	0.0795411	0.823213	0.337561	0.132111	0.0378858
NRRL3_00142	ketoreductase AzaE	2.60039	2.13143	5.60282	4.54609	2.2781	2.35377
NRRL3_00143	AMP-dependent CoA ligase AzaF	19.8062	22.6956	14.28	11.4688	19.6178	19.9763
NRRL3_00144	FAD-dependent oxygenase AzaG	0.100574	0	0.03163	0	0.0408287	0.0699212
NRRL3_00145	salicylate monooxygenase AzaH	6.14086	6.79601	2.05262	2.52647	3.71787	3.27839
NRRL3_00146	cytochrome P450 AzaI	0.0335576	0	0.031553	0.020034	0	0.034966
NRRL3_00147	polyketide synthase AzaA	0.0140386	0.00617597	0.008547	0.006512	0.00456533	0.00586865
NRRL3_00148	fungal-specific transcription factor AzaR	0.172156	0.291649	0.117913	0.074865	0.152218	0.130503
NRRL3_00149	zinc-type alcohol dehydrogenase AzaJ	8.31782	4.92423	1.0505	1.17243	3.04029	3.00435
NRRL3_00150	haem-degrading HbpS-like protein	0.94537	0.345927	0.144443	0.343913	0.468452	0.274019
NRRL3_00151	major facilitator superfamily efflux transporter AzaK	0.55119	0.428985	0.044905	0.171065	0.317109	0.16687
NRRL3_00152	FAD-dependent oxygenase AzaL	0.0170615	0.0187085	0.063882	0.03042	0.0138295	0
NRRL3_00153	polyketide synthase AzaB	0.0145935	0.00961414	0.008887	0.005078	0.00710686	0.00913573
NRRL3_00154	resistance to 7-aminocholesterol Rta-like protein	0	0	0.044217	0	0	0
NRRL3_00155	cytochrome P450	0.825295	1.01354	0.083133	0.089071	0.869605	1.03188
NRRL3_00156	oxidoreductase domain-containing protein	0	0.193358	0.097014	0.046197	0.0613732	0.131315
NRRL3_00157	branched-chain amino acid aminotransferase-like protein	0.0936235	0.102661	0.268963	0.113847	0.0569635	0.0732254
NRRL3_00158	cytochrome P450	0	0.017167	0.009738	0.009274	0	0
NRRL3_00159	fatty acid synthase alpha subunit	0.0321196	0.0352203	0.019646	0.005346	0.0223211	0.0239191
NRRL3_00160	dynamin superfamily protein	0	0	0	0	0	0
NRRL3_00161	limkain b1, NYN domain-containing protein	0.0385719	0	0.025341	0.048268	0	0
NRRL3_00162	crotonase superfamily protein	34.4835	36.6467	22.4504	19.3282	32.8521	31.0847
NRRL3_00163	glucose-methanol-choline oxidoreductase domain-containing protein	0.101178	0.034718	0.027205	0.044416	0.056399	0.0461602
NRRL3_00164	DDE superfamily endonuclease domain-containing protein	7.6737	7.38955	4.15353	3.43312	7.45426	6.94329
NRRL3_00165	hypothetical protein	46.0254	46.471	12.5839	12.5129	51.507	50.4367
NRRL3_00166	polyketide synthase-like protein	0.0983614	0.127449	0.03869	0.031584	0.123177	0.186268
NRRL3_00167	oxoglutarate/iron-dependent dioxygenase domain-containing protein	6.6638	6.63447	3.25717	3.18975	7.24713	7.47609
NRRL3_00168	FAD-binding domain-containing protein	0.414948	0.372315	0.561061	0.238749	0.703098	0.609159
NRRL3_00169	rhamnogalacturonan acetylesterase	0.63994	0.31209	0.163963	0.267694	0.461112	0.148465
NRRL3_00170	lysophospholipase Lip2	1.84762	3.78153	0.802463	0.76425	4.14297	3.04798
NRRL3_00171	major facilitator superfamily protein, efflux pump	0	0.0363723	0	0	0	0
NRRL3_00172	DNA repair protein Rev1, C-terminal domain-containing protein	4.79976	4.98497	2.6768	2.55315	4.90796	4.69626
NRRL3_00173	YjgF/YER057c/translation inhibitor UK114 family protein	0.524908	0.690466	0.583329	0.555551	0.765173	0.3286
NRRL3_00174	hexosaminidase	8.54108	8.76841	3.86012	3.85024	6.01872	5.25951
NRRL3_00175	DNA repair protein Rad5	5.91271	6.07314	5.11176	4.8793	5.88969	5.24454
NRRL3_00176	FAD/NAD(P)-binding domain-containing protein	0.0819627	0.0450122	0.059711	0.048744	0.0553821	0.0285623
NRRL3_00177	carboxylesterase family protein	0.739395	0.975898	0.813564	0.546454	0.810166	1.11277
NRRL3_00178	WD repeat-containing protein	18.5222	17.5671	9.20633	9.84006	17.3533	16.9686
NRRL3_00179	chitin synthase	39.321	40.0287	16.3513	14.9174	29.9718	31.0544
NRRL3_00180	hypothetical protein	14.3656	14.5161	7.68811	6.01736	11.0012	9.48605
NRRL3_00181	hypothetical protein	29.7877	30.5512	15.7887	13.9608	22.0572	22.9167
NRRL3_00182	S-adenosyl-L-methionine-dependent methyltransferase domain-containing protein	165.839	166.358	104.808	102.878	124.028	118.419
NRRL3_00183	phosphatidylethanolamine-binding protein-like protein	128.893	132.073	160.383	151.58	130.588	129.542
NRRL3_00184	hypothetical protein	0.140314	0	0.37142	0.235822	0.226341	0
NRRL3_00185	alpha/beta hydrolase fold-1 domain-containing protein	1.70497	1.41778	1.2991	1.3813	1.19774	1.06597
NRRL3_00186	oxoglutarate/iron-dependent dioxygenase domain-containing protein	9.30062	11.2617	6.67803	7.9147	11.6117	10.4717
NRRL3_00187	aspartate aminotransferase	0.164929	0.0905379	0.065458	0.049873	0.167066	0.0216691
NRRL3_00188	acyltransferase domain-containing protein	10.2086	11.3751	5.49199	5.05103	10.0879	10.2773
NRRL3_00189	hypothetical protein	0	0.142991	0	0	0	0
NRRL3_00190	alpha/beta hydrolase fold-1 domain-containing protein	0.177137	0.271777	0.069892	0.022188	0.286877	0.0372091
NRRL3_00191	HpcH/HpaI aldolase/citrate lyase domain-containing protein	0	0.0407708	0.048689	0.04637	0.0898176	0.0771004
NRRL3_00192	hypothetical protein	0.548898	0.121338	0.176869	0.25267	0.267307	0.1153
NRRL3_00193	ribonuclease E inhibitor RraA-like protein	0.0915548	0.0803544	0.034666	0.033016	0.0445861	0.0192318
NRRL3_00194	squalene/phytoene synthase family protein	12.3785	12.5018	12.6538	11.9326	13.6949	13.4863
NRRL3_00195	major facilitator superfamily protein	4.41605	4.41976	3.43432	3.2804	5.75317	6.64266
NRRL3_00196	mitochondria homeostasis protein Sym1	35.3133	34.6392	16.6329	17.8418	41.7534	43.844
NRRL3_00197	protein kinase domain-containing protein	0.411675	0.902421	0.272379	0.259408	0.879234	1.13024
NRRL3_00198	alcohol acetyltransferase/N-acetyltransferase family protein	7.47112	7.49809	3.56725	3.72405	6.02652	6.55951
NRRL3_00199	LCCL domain-containing protein	26.9827	24.5415	13.4557	13.8346	22.0785	23.7199
NRRL3_00200	amino acid/polyamine transporter I family protein	2.85511	3.60122	2.64986	1.96946	2.98309	2.69982
NRRL3_00201	flavin amine oxidase-like protein	0.459742	0.406582	0.130185	0.177122	0.300549	0.231872
NRRL3_00202	major facilitator superfamily protein	0.0483339	0.0353919	0.050505	0.02886	0.026162	0.0838259
NRRL3_00203	cytochrome P450	0.0174744	0.0191613	0.010915	0	0	0
NRRL3_00204	sesquiterpene cyclase	0	0	0	0	0	0
NRRL3_00205	fungal-specific transcription factor	0.1186	0.0100961	0	0.005374	0.0148523	0.00959368
NRRL3_00206	hypothetical protein	0	0	0	0	0	0
NRRL3_00207	hypothetical protein	0.170364	0.28006	0.091807	0.034974	0.275954	0.207051
NRRL3_00208	hypothetical protein	0	0	0.034666	0	0	0
NRRL3_00209	hypothetical protein	0.428509	0.619313	0.061728	0.070546	0.489363	0.466779
NRRL3_00210	2-oxoisovalerate dehydrogenase subunit alpha, mitochondrial	3.34594	3.27512	2.59759	2.12048	6.1442	6.91346
NRRL3_00211	lipoamide acyltransferase, mitochondrial	6.72321	6.96696	3.64442	3.37563	9.34414	9.31599
NRRL3_00212	histone-lysine N-methyltransferase, H3 lysine-79 specific	14.9829	14.4975	7.64029	6.74332	15.1208	15.972
NRRL3_00213	peptidase S26A, signal peptidase I family protein	12.8838	12.7036	7.85832	7.7407	12.3822	13.1753
NRRL3_00214	sporulation-specific protein 71, N-terminal domain-containing protein	6.12234	6.19035	2.21489	2.03841	6.15127	6.1716
NRRL3_00215	hypothetical protein	0.380874	0.546047	0.53216	0.307711	0.73586	0.610388
NRRL3_00216	gamma-tubulin complex protein 6	11.2095	10.5382	4.90177	4.36915	9.85196	10.5944
NRRL3_00217	up-regulated during septation 1 domain-containing protein	21.2207	20.143	6.67786	7.16762	19.4029	20.0294
NRRL3_00218	transferase family protein	0	0.0755276	0.0325	0.010317	0.0140621	0.0717693
NRRL3_00219	type I phosphodiesterase/nucleotide pyrophosphatase/phosphate transferase family protein	20.194	20.4304	9.75212	9.51375	21.0057	19.3543
NRRL3_00220	serine O-acetyltransferase	60.6714	60.4803	40.645	39.2652	62.887	63.4718
NRRL3_00221	hypothetical protein	22.382	22.7974	9.76298	9.87485	17.2821	19.1408
NRRL3_00222	DNA repair protein Rad4-like protein	10.5744	8.73878	3.85071	3.20294	8.30731	7.8968
NRRL3_00223	prolyl oligopeptidase catalytic domain-containing protein	40.3313	41.9676	19.3117	16.409	34.1141	36.2103
NRRL3_00224	uncharacterized protein	150.506	151.083	46.9821	48.8066	179.635	179.691
NRRL3_00225	hypothetical protein	0	0	0	0	0	0
NRRL3_00226	hypothetical protein	8.13106	7.95214	5.7858	5.92529	7.98606	7.36562
NRRL3_00227	fungal-specific transcription factor	7.15709	8.62832	4.56668	3.62835	7.71308	6.83249
NRRL3_00228	major facilitator superfamily protein	2.42325	2.19172	1.10566	1.28701	2.2796	1.62193
NRRL3_00229	alginate lyase domain-containing protein	0.77773	0.484125	0.267488	0.191063	0.749636	0.678995
NRRL3_00230	actin patch protein 1-like protein	11.3658	12.1884	4.89436	4.4737	10.8211	10.5482
NRRL3_00231	NUDIX hydrolase domain-containing protein	4.28065	4.41413	2.36863	2.25583	4.13609	3.42653
NRRL3_00232	major facilitator superfamily protein	2.59765	2.64	0.513986	0.542227	1.76664	1.39961
NRRL3_00233	hypothetical protein	0.233405	0.170908	0.39912	0.054302	0.629168	0.162403
NRRL3_00234	6-phosphogluconate dehydrogenase domain-containing protein	43.8244	43.7344	19.6467	18.6412	37.6825	35.7985
NRRL3_00235	glycerol proton symporter	51.8964	45.6712	33.6147	34.7684	57.168	60.0343
NRRL3_00236	phenol oxidase	0.0241327	0.0526626	0.015312	0	0	0
NRRL3_00237	YrdC domain-containing protein	0.47385	0.389803	0.157575	0.150071	0.320127	0.452627
NRRL3_00238	hypothetical protein	11.3415	8.48116	25.7804	25.5349	8.77542	14.5021
NRRL3_00239	hypothetical protein	0.824392	0.903974	0.965856	0.994446	0.731836	0.899876
NRRL3_00240.1	carbohydrate-binding module family 50 protein	13.7203	9.31365	11.395	13.3744	1.77821	2.04273
NRRL3_00241	molybdopterin cofactor biosynthesis MoaC domain-containing protein	8.59083	8.29117	7.10998	7.75306	9.59746	7.77802
NRRL3_00242	glutathione synthetase	36.0623	34.9816	21.1972	20.4065	34.2637	34.6803
NRRL3_00243	Clr5 domain-containing protein	32.2881	33.7055	17.582	16.1237	34.1989	31.5566
NRRL3_00244	uncharacterized protein	7.86373	6.24245	5.3838	5.47133	8.32921	5.88155
NRRL3_00245	tetratricopeptide repeat-containing protein	32.5941	33.2123	10.5865	9.03999	19.8148	21.3383
NRRL3_00246	fungal-specific transcription factor	0.677367	0.772071	0.336299	0.288781	0.765754	0.798651
NRRL3_00247	carbonic anhydrase	24.8696	24.5381	16.1929	13.4359	22.2947	21.1202
NRRL3_00248	cell wall alpha-1,3-glucan synthase	66.4062	62.8685	11.3335	12.4707	40.5266	39.7447
NRRL3_00249	alpha-amylase	85.2843	85.7935	22.0421	23.1214	41.2451	44.1883
NRRL3_00250	alpha-amylase	7.39256	6.62804	1.62612	1.84285	6.09792	5.52795
NRRL3_00251	cell-wall synthesis Kre9/Knh1 family protein	295.77	273.125	75.2777	85.0288	188.085	193.999
NRRL3_00252	catalase	1.16329	1.40198	0.461958	0.539106	0.993888	1.10292
NRRL3_00253	iron-type alcohol dehydrogenase domain-containing protein	17.9258	19.7962	14.503	12.4969	12.5997	12.3636
NRRL3_00254	hypothetical protein	24.6697	19.6452	15.0795	15.7513	24.2809	25.3991
NRRL3_00255	phospholipid-transporting P-type ATPase	18.5503	18.3521	6.47316	6.60312	16.5191	17.8136
NRRL3_00256	siderophore iron transporter 1-like protein	0.0284428	0.0932551	0.044308	0.084396	0.183636	0.0886146
NRRL3_00257	hypothetical protein	0.0716806	0.0263742	0.015258	0.014532	0.116011	0.074689
NRRL3_00258	NAD(P)-binding domain-containing protein	0	0.0238335	0.041139	0	0.0350615	0
NRRL3_00259	cytochrome P450-like protein	4.21758	5.60198	3.16241	2.82119	8.95274	6.98149
NRRL3_00260	hypothetical protein	2.1223	2.53401	1.46456	1.66804	3.30657	2.21137
NRRL3_00261	hydroxymethylglutaryl-CoA reductase-like enzyme	0.201163	0.220582	0.114034	0.081453	0.289737	0.349188
NRRL3_00262	vacuolar amino acid transporter	20.7116	21.7334	9.80784	9.20187	22.7363	20.8663
NRRL3_00263	endo-polygalacturonase Pga28D	0.880903	1.02061	0.387276	0.368834	1.13159	0.917874
NRRL3_00264	hypothetical protein	0	0.189091	0	0	0.693355	0.357585
NRRL3_00265	protoporphyrin uptake protein	1.38915	0.58051	0.216665	0.371426	0.911575	1.13736
NRRL3_00266	resistance to 7-aminocholesterol Rta-like protein	0.168361	0.153896	3.55367	3.05636	3.31543	3.15273
NRRL3_00267	xylose isomerase-like, TIM barrel domain-containing protein	0.78129	0.755951	43.1714	36.4571	51.4305	52.4212
NRRL3_00268	alpha-xylosidase Axl31A	1.07745	1.46218	2.90874	2.10765	1.86765	2.10074
NRRL3_00269	membrane protein Sur7/Rim9 family protein	0.143916	0	0.023679	0.022552	0	0
NRRL3_00270	polyamine transporter	1.36061	0.863831	0.10766	0.0769	1.07965	1.16405
NRRL3_00271	glyoxalase/bleomycin resistance protein/dihydroxybiphenyl dioxygenase domain-containing protein	14.9573	11.228	9.53326	8.10383	10.7407	13.0748
NRRL3_00272	vacuolar basic amino acid transporter	0.411779	0.289044	0.549438	0.602258	1.0411	0.926574
NRRL3_00273	amino acid/polyamine transporter I family protein	0	0	0.009985	0	0	0
NRRL3_00274	hypothetical protein	0.962042	0.423228	0.214546	0.40866	0.624152	0.202084
NRRL3_00275	wax synthase domain-containing protein	1.87651	1.4134	1.04431	0.8574	1.55176	1.48131
NRRL3_00276	hypothetical protein	2067.28	2200.42	3735.59	3737.51	1984.06	1866.34
NRRL3_00277	hypothetical protein	20.828	21.1162	12.9177	12.5801	22.7336	21.6397
NRRL3_00278	thioredoxin-like fold protein	53.8783	52.2804	34.284	29.5562	50.8682	50.1684
NRRL3_00279	ribulose-phosphate 3-epimerase	52.7169	55.7008	31.3017	31.4862	63.3644	64.691
NRRL3_00280	methyltransferase type 11 domain-containing protein	11.7387	11.577	6.79235	6.0489	12.9469	15.0807
NRRL3_00281	Sm-like protein Lsm2	286.217	264.415	326.769	315.444	245.442	252.365
NRRL3_00282	DNA repair metallo-beta-lactamase domain-containing protein	7.92374	7.47205	4.91145	4.31231	7.9216	7.30254
NRRL3_00283	benzoate 4-monooxygenase BhpA	19.2984	19.0592	12.193	11.8685	22.3595	24.0211
NRRL3_00284	small oligopeptide transporter	83.8368	106.983	46.7061	35.7415	106.865	111.878
NRRL3_00285	fungal-specific transcription factor	3.34286	3.29902	1.38465	1.0249	3.32627	3.1829
NRRL3_00286	uncharacterized protein	0	0.152691	0.099616	0	0.0567161	0.0729074
NRRL3_00287	glutathione-dependent formaldehyde-activating enzyme/centromere protein V domain-containing protein	48.1532	54.1411	106.246	86.5131	52.1516	51.447
NRRL3_00288	citrate synthase-like protein	0.105255	0.0770079	0.055272	0.073696	0.0427292	0.0549275
NRRL3_00289	hypothetical protein	0	0	0	0	0	0
NRRL3_00290	fungal-specific transcription factor	0.0982732	0.17948	0.154393	0.117633	0.318231	0.153511
NRRL3_00291	hypothetical protein	0.0859446	0.281786	0.057395	0.191316	0.485568	0.0449986
NRRL3_00292	phosphatidylethanolamine-binding protein-like protein	0.689818	1.18833	0.167957	0.319919	1.19771	1.33442
NRRL3_00293	autophagy related protein 22-2	14.3729	11.4901	4.03214	4.23052	12.0298	14.1115
NRRL3_00294	signal sensor PAS domain-containing protein	0.670945	0.49553	0.274043	0.244681	0.843456	0.727633
NRRL3_00295	hypothetical protein	102.449	66.7769	121.395	108.043	49.8475	54.7183
NRRL3_00296	N amino acid transport system protein	30.8931	30.6748	0.624187	0.74308	17.0525	23.0463
NRRL3_00297	hypothetical protein	4.94372	4.10375	2.71799	2.13717	4.18198	3.8835
NRRL3_00298	glycosyltransferase 2-like domain-containing protein	1.56251	1.48989	0.71372	0.695917	1.44272	1.16094
NRRL3_00299	fungal-specific transcription factor	1.51641	1.41227	1.03048	0.918498	1.36383	1.25542
NRRL3_00300	NmrA-like domain-containing protein	1.05965	0.962809	0.709085	0.600284	0.834385	0.977973
NRRL3_00301	acyl-CoA dehydrogenase/oxidase domain-containing protein	6.11864	6.2665	3.65431	2.99349	5.04885	5.10038
NRRL3_00302	calcineurin-like phosphoesterase domain-containing protein	0.0877598	0	0.037845	0.018022	0.0947682	0.091443
NRRL3_00303	membrane attack complex component/perforin (MACPF) domain-containing protein	0.03145	0	0.012974	0.006178	0	0.0109959
NRRL3_00304	carboxylesterase family protein	2.39511	2.03331	0.699438	0.796295	1.83703	1.47597
NRRL3_00305	hypothetical protein	3.60016	2.92692	1.75083	2.50118	1.96239	2.45794
NRRL3_00306	keratinolytic protease KerD	0	0.0226085	0.025948	0	0	0.0214834
NRRL3_00307	major facilitator superfamily protein	0	0.017784	0	0.00962	0.026162	0
NRRL3_00308	hypothetical protein	4.0413	3.54603	13.3689	17.2261	6.54823	2.10756
NRRL3_00309	alpha/beta hydrolase fold-1 domain-containing protein	0.115503	0.0634842	0.018678	0.071154	0.0469281	0
NRRL3_00310	major facilitator superfamily protein	0.928598	0.98188	2.58954	2.67506	1.65307	1.17487
NRRL3_00311	fungal-specific transcription factor	0.758079	0.56741	1.05709	0.971047	0.907036	0.727215
NRRL3_00312	2,2-dialkylglycine decarboxylase	0.418258	0.437796	1.08333	0.756608	0.30822	0.495213
NRRL3_00313	arrestin domain-containing protein	0	0	0.048148	0.022928	0	0
NRRL3_00314	ubiquitin system component Cue domain-containing protein	11.7167	12.3876	7.75203	7.72853	12.5778	12.2085
NRRL3_00315	NAD(P)-binding domain-containing protein	1.19815	2.1725	1.30934	1.12823	1.86731	1.58442
NRRL3_00316	aconitate hydratase, mitochondrial	111.498	120.766	115.039	110.126	162.339	141.299
NRRL3_00317	oxoglutarate/iron-dependent dioxygenase domain-containing protein	0.0801561	0.0502788	0.021346	0.04066	0.0557035	0
NRRL3_00318	glyoxylate reductase	7.89872	10.3757	5.34266	4.45843	8.78417	8.39876
NRRL3_00319	alcohol dehydrogenase domain-containing protein	5.20598	6.44807	4.14548	3.53921	5.22773	5.86368
NRRL3_00320	hypothetical protein	0	0	0	0	0	0
NRRL3_00321	aldehyde dehydrogenase domain-containing protein	0.119547	0.131087	0.04301	0.081925	0.553067	0.302259
NRRL3_00322	hypothetical protein	0	0.161236	0.0157	0.074764	0.297671	0.102227
NRRL3_00323	ketol-acid reductoisomerase, mitochondrial	1189.29	1229.98	716.353	731.932	1397.53	1392.31
NRRL3_00324	tryptophan-tRNA ligase, cytosolic	94.8524	97.2202	57.765	53.815	104.753	108.733
NRRL3_00325	tryptophan synthase subunit beta domain-containing protein	30.4846	33.0495	14.9829	14.1575	30.4077	30.0166
NRRL3_00326	DNA repair protein Rad51B-like protein	1.95396	1.38765	0.800718	0.762589	1.8553	1.74514
NRRL3_00327	mitochondrial export protein Som1-like protein	34.408	36.772	37.8284	40.1444	35.6762	38.9458
NRRL3_00328	transcription initiation factor TFIID subunit 8, C-terminal domain-containing protein	26.0784	24.5969	14.7653	15.7741	25.937	25.4812
NRRL3_00329	cytochrome c oxidase subunit 7A	477.468	549.605	9580.7	9340.3	512.444	521.295
NRRL3_00330	NEDD8-conjugating enzyme UBC12	92.2414	96.9673	62.8328	59.4362	86.8287	84.9574
NRRL3_00331	chitin synthase	74.7755	76.0236	40.5986	38.2785	34.2609	28.9806
NRRL3_00332	membrane anchor Opy2 N-terminal domain-containing protein	129.059	131.1	63.6291	62.9624	123.406	124.312
NRRL3_00333	fungal-specific transcription factor	4.99982	5.30704	3.66664	3.16664	4.76595	4.47338
NRRL3_00334	aldo/keto reductase family protein	17.8235	18.13	11.3099	11.9269	16.109	16.2631
NRRL3_00335	glutamate-cysteine ligase regulatory subunit-like protein	23.6598	23.3329	14.3528	14.0802	24.015	22.8941
NRRL3_00336	EKC/KEOPS complex subunit Bud32	21.8655	25.9342	15.1665	16.1499	28.3737	23.5203
NRRL3_00337	DNA-directed RNA polymerase III subunit Rpc1	25.7558	23.9721	10.3739	10.613	26.7501	25.8735
NRRL3_00338	translation elongation factor Guf1, mitochondrial	36.0184	33.5398	21.8001	21.6453	39.072	36.4628
NRRL3_00339	mitotic spindle checkpoint component Mad2	70.4218	72.2285	41.7983	41.6707	69.0188	69.0064
NRRL3_00340	Rossmann-like alpha/beta/alpha sandwich fold-containing protein	13.6178	11.9298	5.45947	4.89638	11.998	10.9891
NRRL3_00341	transcription factor IIS, N-terminal domain-containing protein	10.9748	10.1176	5.41662	5.10158	9.98602	10.1422
NRRL3_00342	hypothetical protein	29.0495	22.0531	13.57	11.7292	26.1036	23.5579
NRRL3_00343	Sec1-like protein	43.9983	42.6656	20.0459	19.1906	40.8491	40.764
NRRL3_00344	pheromone alpha factor receptor STE2-like protein	0.0231278	0.150907	0.029279	0.013942	0.0187466	0
NRRL3_00345	ubiquitin E2 variant, N-terminal domain-containing protein	13.394	13.6563	9.00392	8.69048	14.2515	12.9911
NRRL3_00346	hypothetical protein	0.289007	0.158848	0.052208	0.248611	0.292679	0.0758474
NRRL3_00347	hypothetical protein	0	0.0779275	0	0	0	0
NRRL3_00348	hypothetical protein	0.903526	0.69382	0.756608	0.851593	0.878697	1.50575
NRRL3_00349	protein kinase domain-containing protein	12.2984	11.9097	7.55717	7.43348	12.1821	12.5151
NRRL3_00350	stress-response CsbD-like protein	23.5544	22.4367	6.99995	6.15074	21.4066	28.2615
NRRL3_00351	indoleamine 2,3-dioxygenase, tryptophan-degrading enzyme	38.5048	37.8772	13.0853	12.5638	33.4754	29.8349
NRRL3_00352	cysteine desulfurase, mitochondrial	111.992	104.323	64.2489	64.7254	121.789	120.308
NRRL3_00353	regulator of cytoskeleton and endocytosis	116.601	107.363	29.9198	29.8029	95.5657	102.501
NRRL3_00354	hypothetical protein	0	0	0	0.017943	0	0
NRRL3_00355	hypothetical protein	12.5471	14.4578	2.2941	1.29473	3.27575	3.10307
NRRL3_00356	uncharacterized protein	0.0918819	0.234641	0.059633	0.094655	0.123963	0.159351
NRRL3_00357	uncharacterized protein	0.15385	0.147641	0.024344	0.04637	0.20255	0.220348
NRRL3_00358	FAD-binding domain-containing protein	0.170764	0.0625546	0.060018	0.045728	0.0923283	0.0594418
NRRL3_00359	hypothetical protein	1.87567	2.05673	4.98238	5.423	2.12729	4.29497
NRRL3_00360	hypothetical protein	1.60829	1.51179	0.282606	0.179433	1.11753	1.31694
NRRL3_00361	hypothetical protein	1.03983	0.606609	0.22584	0.241971	0.699421	0.691663
NRRL3_00362	F-box domain-containing protein	49.3802	37.9895	11.6374	12.551	35.5507	33.2226
NRRL3_00363	metacaspase	162.457	146.178	78.3346	77.1468	141.187	132.214
NRRL3_00364	hypothetical protein	1.83127	1.90242	2.09194	0.99616	2.34329	2.51038
NRRL3_00365	hypothetical protein	37.0608	37.0067	14.6299	15.0312	44.3891	46.1133
NRRL3_00366	hypothetical protein	36.9762	32.1463	24.6517	22.1021	36.3723	37.3456
NRRL3_00367	protein N-methyltransferase	55.7298	51.8121	30.8429	31.868	55.8956	57.9588
NRRL3_00368	protein Kti12/L-seryl-tRNA(Sec) kinase family protein	9.43718	10.0312	5.93531	6.57811	10.8632	10.6939
NRRL3_00369	zinc finger domain-containing protein, C2H2-like	12.4749	11.6711	7.82234	7.14627	11.8305	11.8651
NRRL3_00370	hypothetical protein	0.143927	0.110522	0.054054	0.0429	0.116663	0.209895
NRRL3_00371	palmitoyl protein thioesterase-like protein	24.5718	25.8248	14.8209	14.0348	19.6414	21.5404
NRRL3_00372	plasma-membrane phosphatidylinositol 4-phosphate synthesis complex component Efr3	19.2019	18.9121	7.61089	7.57192	19.8543	20.9361
NRRL3_00373	mediator of RNA polymerase II transcription subunit 31	15.021	19.9675	14.0047	13.6369	20.0654	17.4001
NRRL3_00374	hypothetical protein	1.51753	1.25826	0.538602	0.606219	1.70997	1.61978
NRRL3_00375	cell morphology Pal1-like protein	69.8061	66.1845	30.0535	28.0138	68.8748	71.8093
NRRL3_00376	DNA replication licensing factor Mcm2	17.3353	18.0385	13.4725	12.8158	17.5817	17.4184
NRRL3_00377	zinc finger domain-containing protein, UBR-type and RING/FYVE/PHD-type	11.6867	11.7212	8.01287	7.80029	10.8727	9.83487
NRRL3_00378	serine/threonine-protein kinase	31.0013	29.5047	13.1872	12.9874	27.5857	26.2112
NRRL3_00379	major facilitator superfamily, sugar/inositol transporter-like protein	13.8363	15.0056	8.42232	7.40423	12.7998	14.0482
NRRL3_00380	hypothetical protein	29.6209	28.8988	16.944	15.9518	23.4637	21.4198
NRRL3_00381	phosphatidylserine decarboxylase-like protein	54.0483	50.4731	21.9196	20.7303	47.1803	47.5998
NRRL3_00382	kinetochore-associated protein Dsn1/Mis13-like protein	15.7601	16.349	7.05341	6.65215	15.3206	15.4925
NRRL3_00383	hypothetical protein	0	0	1.25275	0	0	0
NRRL3_00384	threonine/serine exporter ThrE domain-containing protein	1.86028	1.75683	0.600165	0.461463	1.3131	1.3541
NRRL3_00385	hypothetical protein	40.0603	39.8098	20.8507	19.4485	37.3213	38.9384
NRRL3_00386	sugar/inositol transporter family protein	23.6482	29.6185	3.83443	3.99653	9.14896	9.63578
NRRL3_00387	kynurenine formamidase-like protein	12.2894	15.9067	1.59182	1.90345	4.7035	4.53476
NRRL3_00388	hypothetical protein	5.11966	6.21266	1.74495	2.16042	3.13547	3.05856
NRRL3_00389	two pore domain potassium channel-like protein	2.31118	2.43032	0.52413	0.506202	2.19999	2.02536
NRRL3_00390	short-chain dehydrogenase/reductase family protein	11.9776	14.3167	5.68746	5.46352	8.65342	8.52705
NRRL3_00391	fungal-specific transcription factor	4.16991	3.06872	1.28959	1.2744	3.22637	2.77661
NRRL3_00392	methyltransferase domain-containing protein	11.552	10.0734	4.833	5.24234	10.8042	9.88507
NRRL3_00393	hypothetical protein	2.86711	2.91934	2.0067	1.68956	2.37931	1.87316
NRRL3_00394.1	vesicular trafficking protein SNAP-25	31.4047	27.5645	14.8759	16.0548	27.8678	28.6735
NRRL3_00395	nucleosome assembly protein	139.335	138.379	63.351	65.9564	133.942	129.326
NRRL3_00396	nitrogen metabolite repression protein	38.6679	38.8673	18.1196	18.7394	40.4138	40.3168
NRRL3_00397	asparaginase/glutaminase family protein	23.3793	24.2961	12.1891	12.0548	23.2044	20.2555
NRRL3_00398	pirin, N-terminal domain-containing protein	4.70585	3.60596	2.55224	2.5706	3.49273	3.39699
NRRL3_00399	fungal-specific transcription factor	14.2057	13.7129	6.19301	5.57138	11.5147	12.0998
NRRL3_00400	amidase family protein	0.964997	0.942435	0.614988	0.567681	0.464479	0.691329
NRRL3_00401	BTB/POZ domain-containing protein	0.530885	0.403153	0.054507	0.051911	0.165711	0.255536
NRRL3_00402	choline transport protein	65.1182	56.8254	31.5059	26.4371	66.4173	60.2573
NRRL3_00403	uncharacterized protein	5.80807	5.25175	0.114537	0.163624	1.15857	0.99821
NRRL3_00404	hypothetical protein	0.0211001	0	0	0.037978	0.0171031	0.0655217
NRRL3_00405	gurmarin/antimicrobial peptide-like protein	0.235557	0	1.57845	0	0.0959424	0
NRRL3_00406	fungal-specific transcription factor	1.19837	1.12409	0.615166	0.482483	0.983058	0.977899
NRRL3_00407	major facilitator superfamily protein	1.54227	1.2986	0.628888	0.648169	1.01574	0.875307
NRRL3_00408	aminotransferase class I and II family protein	8.03456	8.08707	2.9113	2.62041	6.50165	6.56282
NRRL3_00409	translation regulator impact family protein	15.2099	15.8358	9.40804	8.52066	16.2513	16.8621
NRRL3_00410	non-ribosomal peptide synthetase-like protein	0.857078	0.583998	0.097666	0.117493	0.377743	0.424894
NRRL3_00411	carboxylesterase family protein	1.4016	0.861415	0.241814	0.230299	1.33582	1.46042
NRRL3_00412	catechol oxidase	0	0.0480092	0.055555	0	0.0531449	0.0683168
NRRL3_00413	NAD(P)-binding domain-containing protein	0	0	0	0	0	0
NRRL3_00414	intradiol ring-cleavage dioxygenase domain-containing protein	0.462811	0.366597	0.033079	0	0.250163	0.187699
NRRL3_00415	lytic polysaccharide monooxygenase	10.3946	12.1061	1.74922	2.0193	6.63574	6.70693
NRRL3_00416	60S ribosomal protein uL4	1742.49	1834	1116.45	1110.88	1893.33	1903.67
NRRL3_00417	fungal-specific transcription factor	10.5904	11.4217	3.67866	3.59654	8.20568	8.09882
NRRL3_00418	DnaJ domain-containing protein	25.948	24.7602	11.7871	11.3257	25.3367	25.6401
NRRL3_00419	pre-mRNA processing protein 45	50.0508	48.8911	20.9878	21.5629	50.633	50.978
NRRL3_00419a1	hypothetical protein	0	0	16.1978	15.4264	0	0
NRRL3_00420	GATS-like ACT domain-containing protein	13.9019	14.4875	6.04205	5.55224	17.3756	17.6735
NRRL3_00421	WD repeat-containing protein	6.62071	7.23114	2.56289	2.97076	7.12703	6.73498
NRRL3_00422	septin, involved in development	136.985	150.505	74.4003	72.5164	138.146	136.652
NRRL3_00423	periodic tryptophan protein 2-like protein	19.8105	18.7548	9.43192	9.82224	22.6401	19.77
NRRL3_00424	kynurenine formamidase-like protein	3.85545	3.7303	1.41383	1.53886	3.07915	2.68812
NRRL3_00425	5'-3' exoribonuclease, type 1	35.6054	34.0591	13.2519	13.3066	35.3375	36.6773
NRRL3_00426	histone acetyltransferase type B subunit 2	84.0613	80.8473	56.0514	52.8926	79.5327	72.4981
NRRL3_00427	GTP cyclohydrolase	134.382	127.568	68.258	68.1597	134.361	130.07
NRRL3_00428	hypothetical protein	0.108834	0.065144	0.030646	0.023349	0.0721925	0.0207028
NRRL3_00429	cell wall mannoprotein 1-like protein	0	0.141705	0	0.043442	0.0526355	0.201646
NRRL3_00430	polyketide synthase	0.0209485	0.016417	0.007295	0.012159	0.0266693	0.0529656
NRRL3_00431	tannase/feruloyl esterase family protein	4.22686	3.55124	1.68941	1.55442	3.01947	3.31115
NRRL3_00431a1	hypothetical protein	0	0	1.67341	3.18744	0	0
NRRL3_00432	deoxyuridine triphosphate nucleotidohydrolase/deoxycytidine triphosphate deaminase family protein	3.76352	3.05973	3.73401	3.42449	3.4187	2.50188
NRRL3_00433	protein kinase domain-containing protein	22.1909	22.8772	10.3938	9.43066	21.1073	20.1198
NRRL3_00434	eukaryotic translation initiation factor 4E-like protein	48.3598	45.9614	23.2554	23.6306	44.3822	46.4333
NRRL3_00435	Ulp1 protease family, C-terminal catalytic domain-containing protein	9.82952	9.17987	4.60177	4.68513	9.38349	10.0818
NRRL3_00436	gamma-glutamylcyclotransferase domain-containing protein	12.0637	12.3181	8.01469	6.93912	11.9763	11.3592
NRRL3_00437	signal peptidase complex subunit 3-like protein	51.551	58.1106	26.1295	24.3663	48.4598	48.6725
NRRL3_00438	proteolipid membrane potential modulator family protein	12.7028	10.9831	25.4873	20.9934	13.4641	13.9994
NRRL3_00439	branched-chain alpha-ketoacid dehydrogenase kinase/pyruvate dehydrogenase kinase domain-containing protein	29.8225	31.1093	16.958	15.355	32.3341	31.4922
NRRL3_00440	ubiquitin carboxyl-terminal hydrolase	57.0173	57.2594	21.7665	21.6268	52.6628	52.8374
NRRL3_00441	COPI-coated vesicle assembly TMP21-related protein	151.861	151.19	76.7807	76.7677	135.592	139.069
NRRL3_00442	hypothetical protein	32.5265	26.7135	10.8918	10.4846	65.8566	67.9214
NRRL3_00443	hypothetical protein	0.280464	0.614565	0.06326	0.24099	0.756901	0.438109
NRRL3_00444	RNA polymerase II-binding domain-containing protein	26.1141	26.6454	12.5281	12.3642	24.2445	24.2724
NRRL3_00445	hypothetical protein	5.76081	4.1785	2.35488	2.40294	3.65036	3.1551
NRRL3_00446	major facilitator superfamily protein	0.441743	0.330333	0.07647	0.097105	0.618353	0.690319
NRRL3_00447	fungal-specific transcription factor	1.73505	1.94034	0.750819	0.694635	2.4122	1.93956
NRRL3_00448	hypothetical protein	22.5688	20.4152	14.8068	13.427	18.0777	17.3179
NRRL3_00449	heterokaryon incompatibility domain-containing protein	2.92169	3.10516	1.27203	1.2514	2.57772	2.24814
NRRL3_00450	hypothetical protein	0.166707	0.0918547	0.061904	0.058956	0.135127	0.0872839
NRRL3_00451	hypothetical protein	88.8911	103.97	244.175	254.202	175.321	167.744
NRRL3_00452	uncharacterized protein	258.665	260.456	171.256	178.491	262.059	271.028
NRRL3_00453	DNA repair helicase Rad25	27.2003	24.407	12.9116	12.1958	25.16	24.46
NRRL3_00454	uncharacterized protein	15.5291	16.8834	9.26931	7.96689	9.41718	8.66656
NRRL3_00455	hypothetical protein	15.1086	15.2222	12.8091	12.723	18.2977	17.0021
NRRL3_00456	glutamine-dependent NAD(+) synthetase	30.9246	33.837	17.5192	15.1759	37.8557	38.0066
NRRL3_00457	NUDIX hydrolase domain-containing protein	20.3121	20.997	18.3452	16.5202	22.1565	21.2497
NRRL3_00458	telomeric single stranded DNA binding Pot1/Cdc13 domain-containing protein	8.68133	8.34514	3.45644	3.4285	7.81212	7.91904
NRRL3_00459	flavin monooxygenase-like protein	7.14574	7.06122	5.5729	4.4902	6.25546	6.85
NRRL3_00460	HD domain-containing protein	32.5863	32.0418	28.4407	28.0267	30.5384	30.704
NRRL3_00461	class II histone deacetylase complex subunit 2/3-like protein	14.8814	13.6777	8.08458	7.69555	12.5097	12.1992
NRRL3_00462	polyketide synthase AlbA/FwnA	7.91534	6.84667	1.12988	1.06412	3.81181	3.49033
NRRL3_00463	hypothetical protein	0.286089	0.313707	0	0	0.417041	0.417097
NRRL3_00464	hypothetical protein	2.83012	2.66063	5.50485	6.74063	6.54823	2.9489
NRRL3_00465	transglutaminase-like domain-containing protein	12.4217	12.137	5.28876	5.17222	12.1639	12.0091
NRRL3_00466	DDH domain-containing protein	8.07382	9.14127	5.07394	5.08499	8.4608	8.5769
NRRL3_00467	tryptophan synthase subunit beta domain-containing protein	1.46683	0.969265	1.45237	0.907022	1.26517	1.03859
NRRL3_00468	lysine-specific demethylase domain-containing protein	24.1512	24.2372	11.6909	12.1245	22.9694	22.3842
NRRL3_00469	structure-specific endonuclease subunit Slx1	15.5076	13.2186	6.94342	6.3111	14.3656	14.1205
NRRL3_00470	thymidylate kinase	29.2843	26.9577	19.805	17.8738	27.0337	25.6633
NRRL3_00471	queuine tRNA-ribosyltransferase-like protein	20.2602	19.3091	13.0775	13.1197	20.3357	21.33
NRRL3_00472	methylenetetrahydrofolate reductase	28.6495	29.2996	19.1103	18.28	32.5129	32.0675
NRRL3_00473	MIOREX complex component 11-like protein	16.9382	17.3855	10.3126	10.4293	16.2838	17.5978
NRRL3_00474	nucleoside-diphosphate kinase	2144.56	2144.54	1250.07	1242.33	2196	2263.79
NRRL3_00475	alpha-glucosidase	53.3693	57.4728	24.8144	22.6584	51.3327	52.2633
NRRL3_00476	PQ-loop repeat-containing protein	26.8543	25.5701	15.355	16.2387	26.9484	25.6372
NRRL3_00477	immunoreactive secreted protein	64.5114	67.4676	40.167	37.5805	67.5322	66.1637
NRRL3_00478	chitinase	2.45453	2.05198	1.4808	1.42513	3.13197	2.68414
NRRL3_00479	sulphydryl oxidase Sox	6.77225	8.8679	10.2042	8.06752	6.78617	6.02887
NRRL3_00480	plasma membrane ATPase	3.45749	3.41296	1.57701	1.24205	3.10041	2.61015
NRRL3_00481	glutamate-tRNA ligase, cytosolic	133.806	134.847	57.7361	55.668	141.665	140.287
NRRL3_00482	54S ribosomal protein uL1m	106.133	106.731	63.2222	65.9171	114.306	112.248
NRRL3_00483	conserved oligomeric Golgi complex subunit 2, involved in cell polarity, cell wall structure, and protein glycosylation	33.5408	35.4164	11.8052	11.918	34.4117	31.2919
NRRL3_00484	hypothetical protein	12.1443	12.3802	5.20791	4.89681	11.2621	10.961
NRRL3_00485	cytosolic Fe-S cluster assembly factor Cfd1	20.1422	19.1123	8.89193	9.82214	22.2694	21.883
NRRL3_00486	UBX domain-containing protein	90.4609	91.3106	41.5062	40.2715	79.3137	82.4204
NRRL3_00487	mitochondrial import protein 1	160.288	160.024	143.264	128.862	168.822	177.518
NRRL3_00488	membrane insertase OXA1/ALB3/YidC family protein	78.7015	74.6551	50.4086	52.6037	85.2503	81.6756
NRRL3_00489	TAFII28-like protein	30.092	28.9674	9.17932	9.81332	28.4325	28.0615
NRRL3_00490	S-adenosylmethionine decarboxylase-like protein	141.658	137.039	90.1784	87.1212	153.415	148.206
NRRL3_00491	SAGA transcriptional regulatory complex subunit	26.6118	24.8006	12.6319	13.3532	25.1886	24.8562
NRRL3_00492	terpene synthase, metal-binding domain-containing protein	0.10417	0	0.016731	0	0	0.0273385
NRRL3_00493	Spo11/DNA topoisomerase VI subunit A family protein	0.152231	0.166926	0.083066	0.02637	0.123393	0.15862
NRRL3_00494	ubiquitin-conjugating enzyme E2	78.9164	88.2558	43.6425	41.2204	78.0212	75.9089
NRRL3_00495	scramblase family protein	17.5166	17.2819	8.07742	7.94619	16.7632	16.7532
NRRL3_00496	long chronological lifespan protein 2	62.1991	60.0086	35.4726	33.6874	47.3878	52.2498
NRRL3_00497	54S ribosomal protein bL27m	99.6007	96.7998	60.2566	62.397	104.531	105.05
NRRL3_00498	Rad9-like Rad53-binding domain-containing protein	5.21766	5.39312	4.53904	4.02445	5.71013	5.10862
NRRL3_00499	tRNA-splicing endonuclease subunit Sen2-like protein	34.1681	31.1577	21.6031	20.9468	34.2353	33.0679
NRRL3_00500	H/ACA ribonucleoprotein complex subunit 3	1053.23	1014.08	2926.43	3242.84	1194.26	1094.74
NRRL3_00501	ribonuclease Nob1-like protein	26.8867	25.7249	13.4073	14.3797	30.3309	28.928
NRRL3_00501a1	hypothetical protein	0	0	2.36246	1.57497	0	0
NRRL3_00502	hypothetical protein	0.909932	0.803132	1.7843	1.57795	0.827486	0.740048
NRRL3_00503	fungal-specific transcription factor	0	0	0	0	0	0
NRRL3_00504	cis-aconitate decarboxylase	0.0904145	0.132135	0.018881	0.017982	0.122064	0.0942091
NRRL3_00505	hypothetical protein	0.446696	0.489817	0.116071	0.073696	0.136062	0.349228
NRRL3_00506	aminoglycoside phosphotransferase domain-containing protein	0.336086	0.502419	0.039755	0.075724	0.148706	0.191158
NRRL3_00507	peptidase M18 family protein	67.7259	70.4679	41.5458	38.3312	68.1669	69.9892
NRRL3_00508	glycoside hydrolase family 71 protein	33.198	34.0561	8.11935	8.57299	29.3321	33.3566
NRRL3_00509	alcohol dehydrogenase domain-containing protein	17.6288	15.6701	1.59085	1.82038	13.9549	16.0824
NRRL3_00510	hypothetical protein	4.7983	3.68358	0.309382	1.7679	4.66696	4.00008
NRRL3_00511	bZIP transcription factor	55.0496	51.122	14.3534	16.3679	44.5404	48.6996
NRRL3_00512	mitochondrial carrier domain-containing protein	13.1442	14.2513	9.4404	9.11859	15.8618	15.4377
NRRL3_00513	adrenodoxin-like protein, mitochondrial	108.448	99.0589	70.6689	70.0206	122.07	114.148
NRRL3_00514	ribosomal RNA-processing protein 15-like protein	36.5359	32.6118	18.757	22.9537	37.7614	34.8749
NRRL3_00515	signal recognition particle 54 kDa protein	36.3262	37.2993	18.0538	18.4569	36.9983	37.1014
NRRL3_00516	alkaline phosphatase D-related protein	12.2684	11.7348	6.45113	6.01519	11.3901	11.2137
NRRL3_00517	endo-beta-N-acetylglucosaminidase	27.8024	31.6102	14.5281	11.9024	29.7014	27.5341
NRRL3_00518	hypothetical protein	16.2864	14.5965	6.22359	6.44836	14.2585	13.8515
NRRL3_00519	hypothetical protein	4.34725	4.52645	2.27941	2.32429	4.01517	3.19906
NRRL3_00520	aminoglycoside phosphotransferase domain-containing protein	5.22632	4.43194	1.99469	1.70319	4.23629	4.79223
NRRL3_00521	reactive intermediate/imine deaminase RidA family protein	8.84041	5.91749	6.12314	5.65213	27.4506	25.7181
NRRL3_00522	alpha/beta hydrolase fold-3 domain-containing protein	8.24311	9.55534	6.87932	4.97803	5.81196	7.14397
NRRL3_00523	chitinase-like protein	254.288	214.074	125.256	115.371	139.153	133.093
NRRL3_00524	hypothetical protein	895.833	874.661	225.59	238.051	612.384	579.903
NRRL3_00525	CoA-transferase family III protein	15.5445	15.268	8.9584	7.47576	13.932	14.0802
NRRL3_00526	hypothetical protein	54.3765	55.5295	26.1642	25.0321	46.0441	51.3553
NRRL3_00527	chromatin assembly factor 1 complex subunit A-like protein	27.5291	26.973	14.0926	13.45	26.4421	23.9538
NRRL3_00528	hypothetical protein	16.0731	17.3253	7.42474	6.96493	15.3428	14.5762
NRRL3_00529	protein phosphatase inhibitor 2-like protein	39.5532	38.6099	15.3	16.3709	39.1	37.705
NRRL3_00530	phosphatidylinositol transfer protein	48.8358	49.3478	23.4541	24.0936	49.9925	49.5792
NRRL3_00531	lanosterol synthase	29.3882	30.8664	12.1372	12.1407	31.7269	29.0744
NRRL3_00532	SGS domain-containing protein	31.8655	32.2705	16.6832	15.3457	33.6539	30.5895
NRRL3_00533	PQ-loop repeat-containing protein	19.1941	19.0332	12.6424	13.021	19.0437	18.8562
NRRL3_00534	sirtuin family protein	32.4346	32.7167	17.8665	15.8221	32.5064	32.2021
NRRL3_00535	cyclin-dependent protein kinase, role in regulation of development in response to phosphate availability, interacts with cyclin Pho80	33.6881	36.2367	20.9466	20.9977	33.259	33.4655
NRRL3_00536	polyamine-modulated factor 1/kinetochore protein Nnf1 family protein	15.5542	15.8089	7.1607	6.29287	13.345	12.9846
NRRL3_00537	tetratricopeptide-like helical domain-containing protein	16.0407	14.4948	8.33407	7.88772	15.5837	14.6849
NRRL3_00538	hypothetical protein	174.159	162.775	175.315	184.725	178.253	178.511
NRRL3_00539	nuclear transport factor 2 domain-containing protein	53.7991	56.0479	29.4664	29.5871	57.7748	55.5985
NRRL3_00540	heat shock protein 90	769.768	756.027	389.878	363.471	811.369	798.21
NRRL3_00541	septin-like protein	12.6183	12.4289	6.17884	5.62707	11.383	12.5245
NRRL3_00542	hypothetical protein	1.74933	0.72082	0.827566	1.05088	1.0639	1.36763
NRRL3_00543	myc-type, basic helix-loop-helix domain-containing protein	37.5849	38.2508	21.1248	21.278	38.6746	36.3698
NRRL3_00544	DNA-directed RNA polymerase III subunit Rpc3	25.7193	24.9475	14.7491	15.2432	24.3682	23.2681
NRRL3_00545	ubiquinol-cytochrome c reductase core protein II	347.969	355.596	380.086	360.076	355.07	350.475
NRRL3_00546	mitochondrial citrate and oxoglutarate carrier protein	504.178	564.911	440.589	439.943	446.515	423.069
NRRL3_00547	citrate synthase CitA	606.504	623.092	390.937	396.219	632.846	626.247
NRRL3_00548	RNA polymerase II-binding domain-containing protein	33.9206	34.4627	15.9436	16.3698	33.4254	32.549
NRRL3_00549	homocysteine synthase	29.7681	30.4215	15.9258	14.9793	24.5236	25.6011
NRRL3_00550	membrane apposition MARVEL domain-containing protein	42.089	39.6335	15.1665	15.3366	29.4259	35.4314
NRRL3_00551	lysine-specific permease	138.406	141.503	52.5942	49.0515	146.382	149.129
NRRL3_00552	AMP-dependent synthetase/ligase domain-containing protein	26.5829	26.4027	13.3114	13.1851	26.3566	26.1791
NRRL3_00553	uncharacterized protein	54.7358	49.6638	32.4664	29.4601	51.1442	52.3773
NRRL3_00554	hypothetical protein	34.3027	31.4909	14.31	16.2439	31.438	29.726
NRRL3_00555	WD repeat-containing protein	8.82801	8.61739	4.07991	3.93062	8.07701	8.22491
NRRL3_00556	mitochondrial carrier domain-containing protein	34.2286	34.5084	24.805	24.507	29.1307	29.8599
NRRL3_00557	GTP-binding protein Ypt1	584.321	521.918	251.513	235.548	533.168	553.911
NRRL3_00558	alanine/arginine aminopeptidase	39.4801	40.3391	23.4074	20.5986	41.0429	42.4071
NRRL3_00559	TFIIH basal transcription factor complex subunit 2	23.7204	22.3231	14.7217	13.5804	24.604	23.6686
NRRL3_00560	hypothetical protein	55.1778	53.0975	45.6663	43.2272	45.9558	46.7384
NRRL3_00561	pumilio homology domain-containing protein	0.171547	0.0891554	0.083762	0.058501	0.139051	0.169344
NRRL3_00562	sugar phosphate transporter domain-containing protein	33.9434	31.0033	16.5369	16.4902	30.1463	29.2913
NRRL3_00563	NADH-ubiquinone oxidoreductase 78 kDa subunit, mitochondrial	220.899	218.503	180.642	169.602	228.729	208.13
NRRL3_00564	DNA repair protein XRCC4-like protein	31.8192	27.6574	31.9964	29.5001	26.0877	23.7601
NRRL3_00565	hypothetical protein	25.0853	23.2483	10.8476	10.0942	21.477	22.7457
NRRL3_00566	hypothetical protein	3.82043	3.30614	1.57574	1.7008	2.59457	2.53916
NRRL3_00567	ER lumen protein retaining receptor	116.565	108.006	68.3735	60.014	106.412	104.757
NRRL3_00568	hypothetical protein	19.486	20.1707	10.9539	10.7356	19.3822	19.1349
NRRL3_00569	ribonuclease III domain-containing protein	26.2117	25.4534	16.3946	15.9714	26.5035	23.5263
NRRL3_00570	37S ribosomal protein mS33	303.402	306.667	343.178	372.326	321.353	314.356
NRRL3_00571	pre-mRNA-splicing factor	82.089	80.5779	37.2533	36.6534	73.6343	75.653
NRRL3_00572	methylsterol monooxygenase	324.484	335.824	145.049	140.563	281.616	280.078
NRRL3_00573	nuclear control of ATP synthase 2-like protein	23.2627	22.4222	12.8015	10.9786	26.3944	25.6671
NRRL3_00574	GTP-binding protein Ypt2	243.036	235.744	127.658	119.282	220.186	225.235
NRRL3_00575	AAA-type ATPase family protein	34.0855	31.1409	13.0711	12.7695	30.4194	28.8955
NRRL3_00576	RNA recognition motif domain-containing protein	58.8349	57.2993	33.8575	31.7867	59.2457	58.1849
NRRL3_00577	phosphatidylinositol 3-/4-kinase catalytic domain-containing protein	9.4533	8.76155	3.3912	3.27483	8.82185	8.07979
NRRL3_00578	cytidine deaminase-like protein	92.1021	80.0372	46.1015	45.8932	84.3135	90.2696
NRRL3_00579	NADH-ubiquinone oxidoreductase 21 kDa subunit	464.419	448.433	313.96	309.015	466.546	469.767
NRRL3_00580	chromosome segregation in meiosis protein	37.7667	35.2618	33.2907	28.6048	39.1975	33.253
NRRL3_00581	guanine nucleotide exchange factor	45.7802	43.94	19.3807	19.3572	44.1342	40.5199
NRRL3_00582	dihydrofolate reductase-like protein	10.8049	10.2087	5.37117	5.02882	11.083	10.4225
NRRL3_00583	nucleoporin	54.7517	51.9712	23.0757	21.8807	50.1673	50.1608
NRRL3_00584	cytochrome c oxidase assembly protein Cox16	119.651	109.947	79.5827	77.539	112.611	110.153
NRRL3_00585	tyrosine-specific protein phosphatase domain-containing protein	43.1651	40.1806	22.3683	21.5951	38.5244	38.9235
NRRL3_00586	hypothetical protein	22.0772	19.3508	26.4004	23.2791	19.1783	16.36
NRRL3_00587	hypothetical protein	78.6834	81.3932	56.2636	56.0275	76.2547	77.1847
NRRL3_00588	FGGY carbohydrate kinase family protein	27.3156	27.6419	11.0049	10.7534	25.5679	24.3435
NRRL3_00589	sodium/calcium exchanger membrane region-containing protein	37.7375	34.7932	15.0047	14.2342	32.8133	33.1899
NRRL3_00590	26S proteasome regulatory subunit 8/Rpt6	205.755	198.209	87.2306	80.4957	183.273	191.596
NRRL3_00591	hypothetical protein	8.99958	9.459	5.69162	4.71425	8.47272	8.127
NRRL3_00592	ubiquitin fusion degradation protein 1-like protein	16.33	15.5962	8.17262	7.65243	15.2139	15.3768
NRRL3_00593	Yip1 superfamily protein	45.8772	46.4675	27.0509	28.9589	46.4832	44.8966
NRRL3_00594	bacterial surface antigen (D15) domain-containing protein	166.633	158.407	92.7547	89.8185	165.385	174.673
NRRL3_00595	ubiquitin-conjugating enzyme E2	32.9779	32.6764	17.8271	15.7594	33.1295	34.0059
NRRL3_00596	cytochrome c heme lyase	25.3254	26.1799	35.2557	35.5908	30.0408	26.3883
NRRL3_00597	ABC1 family protein	19.2533	18.1716	9.69083	9.41354	17.8169	18.3106
NRRL3_00598	armadillo-like helical domain-containing protein	12.4598	12.8175	5.94011	5.29718	11.1881	11.109
NRRL3_00599	dolichol-phosphate mannosyltransferase subunit 3-like protein	483.381	467.167	539.051	440.091	503.118	481.918
NRRL3_00600	xanthine phosphoribosyltransferase	90.2206	78.6222	55.3028	59.1981	91.2026	88.6168
NRRL3_00601	malic acid transporter-like protein	3.85838	3.18741	2.36858	1.60088	4.20733	4.90367
NRRL3_00602	short-chain dehydrogenase/reductase family protein	67.5951	67.9493	16.6076	16.4694	37.5463	39.1469
NRRL3_00603	succinate--CoA ligase [ADP-forming] subunit beta, mitochondrial	354.453	327.529	195.851	197.716	323.072	321.322
NRRL3_00604	F-box domain-containing protein	6.69007	6.99677	2.96058	2.67325	5.39637	4.69817
NRRL3_00605	heat shock transcription factor family protein	22.0398	21.5912	15.0396	15.4823	22.2516	21.9739
NRRL3_00606	uncharacterized protein	12.8102	11.5792	6.13642	8.2539	13.7861	13.5282
NRRL3_00607	oxidoreductase-like, N-terminal domain-containing protein	15.3737	15.2916	11.5555	11.7167	16.2394	17.7814
NRRL3_00608	hypothetical protein	8.14328	7.75113	3.84014	3.84207	7.67105	7.47334
NRRL3_00609	60S ribosomal protein eL13	2802.67	2829.37	1685.65	1720.01	2873.6	2918.14
NRRL3_00610	hypothetical protein	27.544	28.8559	13.5347	13.1917	23.5884	24.77
NRRL3_00611	leucine-rich repeat domain-containing protein	20.2559	19.2976	9.73092	8.8829	17.8172	17.7034
NRRL3_00612	cyclin D1-binding protein 1-like protein	18.1921	16.9392	8.30297	9.66803	18.7152	19.4733
NRRL3_00613	actin-related protein 6	14.8953	13.702	6.36524	7.21682	16.1222	14.3907
NRRL3_00614	E3 ubiquitin ligase-like protein	2.83369	3.26657	1.83272	2.04129	3.8673	3.23019
NRRL3_00615	3-hydroxybutyryl CoA dehydrogenase-like protein	32.7809	34.8927	29.6749	27.217	33.8719	33.2741
NRRL3_00616	topoisomerase 1-associated factor 1	14.4441	13.8987	7.99687	7.16806	14.0716	12.5926
NRRL3_00617	hypothetical protein	0.0999897	0.153411	0.050682	0.048268	0.161935	0.0417993
NRRL3_00618	F-box domain-containing protein	1.30727	1.22325	0.967844	0.785587	1.35629	1.61637
NRRL3_00619	hypothetical protein	0.0891437	0	0.029885	0.028462	0	0
NRRL3_00620	RNA polymerase II transcription factor B subunit 2	17.8465	17.5724	14.0176	12.8498	18.7816	17.3486
NRRL3_00621	thioesterase domain-containing protein	120.525	111.021	167.221	168.623	123.901	123.053
NRRL3_00622	pre-mRNA-splicing factor Cwf11-like protein	31.3402	30.6322	11.696	11.9669	31.2099	30.441
NRRL3_00623	THO complex subunit 1-like protein	26.2119	23.9238	11.4255	10.6292	23.7838	22.3025
NRRL3_00624	homeobox transcription factor	24.3197	26.067	8.9916	7.98737	29.464	27.5921
NRRL3_00625	hypothetical protein	35.4972	42.9564	734.629	424.148	50.0276	30.323
NRRL3_00626	AP-2 complex subunit alpha	28.5642	26.5978	12.2295	12.3181	27.5165	26.3772
NRRL3_00627	alanine racemase N-terminal domain-containing protein	42.9927	44.8508	23.9592	25.5478	43.7159	43.0909
NRRL3_00628	hypothetical protein	20.9482	16.5446	5.70727	3.72432	20.9215	23.1266
NRRL3_00629	histone deacetylase superfamily protein	5.46414	4.98546	2.31534	2.01897	5.34058	4.83083
NRRL3_00630	zinc finger domain-containing protein, AN1-type	11.4586	11.5097	6.85002	6.9203	15.2908	13.7927
NRRL3_00631	thymidylate synthase	34.1194	34.1986	30.6178	28.0301	32.8878	28.9546
NRRL3_00632	queuine tRNA-ribosyltransferase catalytic subunit	37.4952	37.2088	17.6212	17.5925	35.0489	33.3835
NRRL3_00633	major facilitator superfamily protein	9.07075	8.7673	8.84168	6.9512	10.0797	8.45753
NRRL3_00634	hypothetical protein	6.59687	5.6268	3.78865	8.20054	6.93099	7.8917
NRRL3_00635	hypothetical protein	2.93349	1.99988	1.34684	1.05962	1.67107	2.06554
NRRL3_00636	hypothetical protein	7.00303	7.27842	3.57239	2.77587	7.00912	6.62014
NRRL3_00637	R3H domain-containing protein	25.2426	23.4286	12.5824	11.2703	29.1749	29.4253
NRRL3_00638	leucine aminopeptidase	35.3275	33.6033	18.6935	15.8267	35.852	37.3141
NRRL3_00639	inositol monophosphatase-like protein	30.1181	30.4232	10.5349	11.1547	37.0454	35.0276
NRRL3_00640	uncharacterized protein	11.6428	9.59235	5.72981	5.35917	8.85063	9.54126
NRRL3_00641	chitin synthase	40.7638	41.0347	19.9948	19.9602	35.8025	35.1388
NRRL3_00642	amidase family protein	1.25253	1.95507	1.46907	1.14393	1.98263	1.59679
NRRL3_00643	cation efflux transporter family protein	0.0868184	0.190161	0.069002	0.092002	0.158118	0.225817
NRRL3_00644	catalase	0.282931	0.202892	0.128444	0.103013	0.485032	0.306139
NRRL3_00645	ATPase AFG1-like protein	21.4817	22.0265	21.7393	22.8023	24.4527	24.1237
NRRL3_00646	polarisome component, required for conidiation and vacuolar fusion	28.6251	28.5615	13.0583	13.9632	30.8465	28.9775
NRRL3_00647	hypothetical protein	0.437561	0.399967	0.158535	0.251643	0.649742	0.683509
NRRL3_00648	Sac3/GANP/Thp3 family protein	37.9996	34.5637	19.2003	17.5443	37.533	35.6234
NRRL3_00649	vacuolar protein-sorting-associated protein 36-like protein	16.2429	15.5318	6.76828	6.28578	15.1107	15.7482
NRRL3_00650	hypothetical protein	10.4237	9.32604	6.02777	4.87962	9.10445	8.76088
NRRL3_00651	hypothetical protein	0.152215	0.0627209	0.036111	0.045855	0.0617672	0.138802
NRRL3_00652	reactive intermediate/imine deaminase RidA family protein	83.4869	90.1544	48.1224	41.4143	79.6231	76.5114
NRRL3_00653	hypothetical protein	2.4108	2.98819	2.49998	3.33331	4.67172	3.27617
NRRL3_00654	hypothetical protein	66.0047	68.1537	27.3397	26.0695	71.3558	71.4151
NRRL3_00655	mitochondrial 18kDa protein-like protein	25.6977	26.7413	62.8659	60.6756	26.7662	24.6074
NRRL3_00656	uncharacterized protein	2731.28	3217.49	8127.98	7780.47	3275.4	3120.67
NRRL3_00657	phosphopantetheinyl transferase, mitochondrial	35.6645	26.5569	17.5189	17.7459	36.2363	32.5811
NRRL3_00658	histidinol phosphate phosphatase HisJ-like protein	36.9263	34.9239	15.4925	15.9417	37.779	36.7538
NRRL3_00659	peptidyl-prolyl cis-trans isomerase, FKBP-type	940.484	900.81	927.261	871.499	933.124	906.616
NRRL3_00660	carboxylesterase family protein	0.194026	0.2735	0.060666	0.057777	0.190948	0.130017
NRRL3_00661	carbohydrate-binding module family 50 protein	16.4288	16.7655	6.89609	6.76019	15.0062	16.0932
NRRL3_00662	P-loop containing nucleoside triphosphate hydrolase domain-containing protein	41.6821	41.7997	17.6976	18.0446	41.071	42.8555
NRRL3_00663	monopolin complex subunit Csm1-like protein	17.5341	17.9668	7.57833	7.9147	18.0399	17.4171
NRRL3_00664	GPI ethanolamine phosphate transferase 1	20.0817	22.2225	11.1177	9.95615	19.7598	18.6903
NRRL3_00665	fungal-specific transcription factor	16.2797	17.5548	6.00397	5.70812	12.7918	11.8486
NRRL3_00666	cystathionine beta-lyase	95.4365	99.6325	55.086	54.8967	109.298	114.027
NRRL3_00667	hypothetical protein	13.4716	12.7058	17.1875	20.496	17.4165	15.8831
NRRL3_00668	ferric/cupric reductase transmembrane component 7-like protein	2.74152	2.64136	1.35572	1.21195	2.24376	1.81661
NRRL3_00669	tryptophan synthase subunit beta domain-containing protein	1.76381	1.48395	1.04037	0.881749	1.29413	1.33089
NRRL3_00670	major facilitator superfamily protein	1.26205	1.36833	0.683738	0.321361	0.873568	0.827479
NRRL3_00671	In Between Ring fingers domain-containing protein	22.626	20.0822	8.13749	8.20925	21.2145	20.6665
NRRL3_00672	peroxisomal multifunctional enzyme involved in fatty acid beta-oxidation	37.4733	37.6649	14.7406	12.9402	30.3191	29.9401
NRRL3_00673	P-loop containing nucleoside triphosphate hydrolase domain-containing protein	11.3294	11.9335	4.53191	4.3333	10.9022	9.15901
NRRL3_00674	60S ribosomal protein uL30	1539.62	1583.61	1618.42	1633.91	1605.11	1636.94
NRRL3_00675	vacuolar-sorting protein Snf8	14.2476	11.3478	6.25921	5.43382	16.1267	15.3012
NRRL3_00676	eukaryotic translation initiation factor 3 subunit C	216.067	206.263	100.917	104.386	226.26	217.473
NRRL3_00677	protein kinase domain-containing protein	27.0195	27.3683	14.2844	12.4722	24.1024	24.5602
NRRL3_00678	helicase, C-terminal domain-containing protein	5.23256	4.59286	1.94828	2.01826	4.83222	4.93077
NRRL3_00679	hypothetical protein	254.367	251.571	138.047	118.321	187.532	192.354
NRRL3_00680	hypothetical protein	89.017	88.8355	37.5047	36.0283	72.9048	76.7315
NRRL3_00681	mediator complex subunit Med27-like protein	13.2334	14.8288	5.82871	5.89102	13.0769	12.8823
NRRL3_00682	cytochrome P450	2.98021	3.42602	0.967434	0.911768	2.4806	2.02017
NRRL3_00683	peptidase S28 family protein	1.21985	1.03865	0.72821	0.496604	1.10508	1.16638
NRRL3_00684	rhamnogalacturonan lyase	0.0465561	0	0.019432	0.009253	0.0753484	0.0162775
NRRL3_00685	guanine deaminase-like protein	10.7043	11.252	5.9444	5.2116	8.85609	8.58444
NRRL3_00686	glycine dehydrogenase (decarboxylating), mitochondrial	34.2486	29.0787	52.9965	56.3848	52.0361	49.4044
NRRL3_00687	major facilitator superfamily protein	0.0678996	0.0930214	0.085385	0.081319	0.137387	0.0707493
NRRL3_00688	hypothetical protein	3.76794	3.44667	3.39235	3.1129	3.4656	2.56321
NRRL3_00689	hypothetical protein	6.63733	4.72986	6.33726	5.18451	5.42067	3.74543
NRRL3_00690	ureohydrolase family protein	10.0003	11.9192	7.24916	6.7304	8.38286	8.47848
NRRL3_00691	fungal-specific transcription factor	0.140016	0.28137	0.166945	0.131343	0.321389	0.243073
NRRL3_00692	FAD-dependent oxidoreductase domain-containing protein	3.03495	2.82245	7.71717	6.94394	3.11392	2.9822
NRRL3_00693	protein kinase domain-containing protein	0.165405	0.0228697	0.091918	0.075035	0.0671198	0.0862811
NRRL3_00694	amidohydrolase-related domain-containing protein	0.0463233	0.0255239	0.029478	0.042112	0	0
NRRL3_00695	cytochrome P450-like protein	0	0	0	0	0	0
NRRL3_00696	alpha/beta hydrolase fold-3 domain-containing protein	0.0481875	0.0265511	0.046099	0.073173	0.0196268	0
NRRL3_00697	fungal-specific transcription factor	0.00992896	0.0324467	0.073136	0.005804	0.0319533	0.0513186
NRRL3_00698	L-lysine 6-monooxygenase/L-ornithine 5-monooxygenase family protein	0.0147898	0.0162176	0.009181	0.008744	0.0119882	0.0611845
NRRL3_00699	short-chain dehydrogenase/reductase family protein	0.324978	0.0276643	0.048148	0.045855	0.0609443	0.130398
NRRL3_00700	short-chain dehydrogenase	16.5261	10.7203	2.73786	3.20777	6.15816	5.96087
NRRL3_00701	glycoside hydrolase family 79 protein	0.110578	0.0520642	0.019832	0.009444	0.0384863	0.0330371
NRRL3_00702	fumarate lyase family protein	0.0934662	0.0615751	0.023615	0.011245	0.106005	0.0196333
NRRL3_00703	major facilitator superfamily, sugar/inositol transporter-like protein	0.0482256	0.0704494	0.020155	0.009598	0.0520769	0.0168612
NRRL3_00704	fungal-specific transcription factor	1.8948	1.55528	1.00582	0.721724	1.31134	1.16617
NRRL3_00705	hypothetical protein	50.2309	63.6013	10.5529	7.42851	18.3824	18.9191
NRRL3_00706	peptidase S8/S53 domain-containing protein	1.75854	1.0985	0.213113	0.108248	0.433163	0.417674
NRRL3_00707	hypothetical protein	0.0116797	0.0128071	0.007198	0.006855	0.0844545	0.0121698
NRRL3_00708	metallopeptidase M10/M27/M57-like protein	0.0329407	0.322224	0.17077	0.447256	0.185318	0.272207
NRRL3_00709	hypothetical protein	1.08631	0	2.70404	0	0.587995	0.755856
NRRL3_00710	major facilitator superfamily protein	7.3687	7.01288	4.69006	4.01922	8.36193	7.19991
NRRL3_00711	nuclear transport factor 2 domain-containing protein	2.22177	2.14537	0.448992	0.348056	1.92184	1.83132
NRRL3_00712	D-serine dehydratase-like protein	4.45045	4.36522	1.5958	1.61865	3.70667	3.72259
NRRL3_00713	glutamine synthetase catalytic domain-containing protein	1.63984	1.30607	0.620598	0.476984	1.38516	1.18712
NRRL3_00714	glutamine amidotransferase domain-containing protein	0.0398492	0.043696	0.026262	0	0	0.0826322
NRRL3_00715	aldehyde dehydrogenase domain-containing protein	4.78758	5.38686	3.00171	2.3644	4.70599	4.72792
NRRL3_00716	short-chain dehydrogenase/reductase family protein	3.04684	3.04402	1.95554	1.71427	3.18305	2.85728
NRRL3_00717	fungal-specific transcription factor	1.16136	1.2245	0.709765	0.649283	1.13444	1.05498
NRRL3_00718	D-serine dehydratase-like protein	5.05147	5.37798	1.63806	1.61538	6.28321	4.91897
NRRL3_00719	zinc finger domain-containing protein, C2H2-like	0.323177	0.257756	0.151726	0.080921	0.1826	0.234729
NRRL3_00720	hypothetical protein	2.16483	1.89911	1.97518	1.26688	1.67955	1.61129
NRRL3_00721	peptidase S8, subtilisin-related protein	1.21055	1.13222	0.407451	0.325122	1.15438	1.19644
NRRL3_00722	major facilitator superfamily protein	2.32664	1.85881	1.00482	1.14637	2.51898	2.6667
NRRL3_00723	acid phosphatase	3.75637	3.49222	1.88122	1.72986	4.15344	4.27563
NRRL3_00724	ribosome-associated chaperone Zuotin	229.472	213.991	117.521	124.227	237.717	228.863
NRRL3_00725	mitochondrial zinc maintenance protein, mitochondrial	86.4811	78.9984	108.459	101.794	91.1632	87.5533
NRRL3_00726	pre-mRNA splicing factor	52.2067	51.8926	26.9437	28.7933	55.4424	53.1143
NRRL3_00727	sterol 24-C-methyltransferase	232.435	237.617	85.5055	90.9748	217.992	211.168
NRRL3_00728	major facilitator superfamily, sugar/inositol transporter-like protein	0.235215	0.326655	0.029545	0.084415	0.26687	0.147118
NRRL3_00729	sialidase domain-containing protein	0.940345	0.721846	0.345235	0.20408	0.396424	0.646742
NRRL3_00730	glycoside hydrolase family 79 protein	1.11132	1.0124	0.560526	0.349046	1.05322	0.997649
NRRL3_00731	uncharacterized protein	11.6621	11.2047	5.19996	5.71081	12.4388	11.7851
NRRL3_00732	flavin monooxygenase-like protein	5.22561	5.73006	1.97053	2.12574	3.80129	3.49039
NRRL3_00733	fungal-specific transcription factor	0.088551	0.0647866	0.692958	0.651161	0.227034	0.122972
NRRL3_00734	major facilitator superfamily protein	1.28358	1.6357	4.51933	5.18995	5.77797	5.47577
NRRL3_00735	hypothetical protein	43.0416	40.3413	24.219	27.023	26.1175	26.8924
NRRL3_00736	Gcn5-related N-acetyltransferases GNAT domain-containing protein	0.147273	0.258191	0.114537	0.127263	0.0240656	0.0309359
NRRL3_00737	major facilitator superfamily protein, inorganic phosphate transporter	0.527801	0.54569	0.397377	0.198238	0.378939	0.204367
NRRL3_00738	cation/hydrogen exchanger domain-containing protein	3.41326	3.4065	2.54998	2.29363	3.4259	3.12585
NRRL3_00739	hypothetical protein	0.29391	0.108141	0	0.072403	0.0799389	0
NRRL3_00740	DEAD/DEAH box helicase domain-containing protein	2.89713	2.06883	4.7099	3.82806	4.2711	3.52458
NRRL3_00741	Rieske [2Fe-2S] iron-sulfur domain-containing protein	15.5603	14.7954	6.22482	6.5398	16.0966	15.9299
NRRL3_00742	beta-glucosidase	2.99408	2.5206	1.50229	1.33385	2.93575	2.61657
NRRL3_00743	alpha-galactosidase	0.577613	0.633372	1.0121	0.763986	0.604723	0.664535
NRRL3_00744	D-alanine--D-alanine ligase, C-terminal domain-containing protein	0.0565287	0	0	0	0	0
NRRL3_00745	cell wall protein PhiA	45.0625	43.6423	0.977117	1.61841	6.57022	9.70637
NRRL3_00746	hypothetical protein	1069.1	845.682	88.9074	99.5093	857.77	944.474
NRRL3_00747	amino acid/polyamine transporter I family protein	80.5758	85.7312	54.4259	51.5464	91.6151	90.6666
NRRL3_00748	mitochondrial carrier domain-containing protein	25.4712	22.5877	17.0735	17.3425	29.547	25.4881
NRRL3_00749	AAA-type ATPase family protein	0	0.0137646	0.007752	0	0.0101749	0
NRRL3_00750	bZIP transcription factor	8.80181	8.03916	5.75578	5.75766	8.76277	8.95543
NRRL3_00751	phosphatidylserine decarboxylase-like protein	0.155522	0.127955	0.024621	0.011724	0.0788472	0.0608948
NRRL3_00752	threonine/serine exporter ThrE domain-containing protein	2.76317	2.56956	1.58565	1.42945	2.52465	2.52308
NRRL3_00753	hypothetical protein	38.0965	39.9493	23.1071	23.3352	35.5719	29.4229
NRRL3_00754	hypothetical protein	0.382961	0.489801	0.180554	0.429891	0.568665	0.465428
NRRL3_00755	hybrid polyketide synthase/non-ribosomal peptide synthetase	0.139589	0.159718	0.082527	0.061001	0.13774	0.130694
NRRL3_00756	alcohol dehydrogenase domain-containing protein	0	0	0.015757	0.015007	0	0
NRRL3_00757	alcohol acetyltransferase/N-acetyltransferase family protein	0.036452	0	0.022928	0.010918	0	0
NRRL3_00758	anoctamin-like protein	90.7678	86.6253	36.2216	35.6741	85.8877	82.6603
NRRL3_00759	fungal-specific transcription factor	1.51279	1.1787	0.846446	0.601596	1.4682	1.57628
NRRL3_00760	methyltransferase domain-containing protein	4.21414	4.50347	2.77896	2.37748	5.38413	5.2468
NRRL3_00761	WW domain-containing protein	346.209	375.997	191.414	189.559	269.187	280.423
NRRL3_00762	hypothetical protein	0	0.228657	0	0	0	0.217279
NRRL3_00763	sodium/calcium exchanger membrane region-containing protein	23.8297	21.2367	11.447	11.6381	25.586	22.1695
NRRL3_00764	uncharacterized protein	0.861021	0.846478	2.04539	1.9262	1.34163	1.08276
NRRL3_00765	ankyrin repeat domain-containing protein	2.22441	1.68046	1.10966	1.01669	1.53884	1.32872
NRRL3_00766	FAD linked oxidase, N-terminal domain-containing protein	0.215058	0.221089	0.134366	0.087978	0.2832	0.168098
NRRL3_00767	isoprenoid synthase domain-containing protein	10.5593	9.52178	7.87507	6.759	9.02027	9.06992
NRRL3_00768	carbohydrate esterase family 2 protein	2.35429	2.28719	1.0111	0.900425	2.39372	2.47461
NRRL3_00769	amidohydrolase-related domain-containing protein	31.9995	32.7418	16.386	12.9408	32.2893	31.9398
NRRL3_00770	hypothetical protein	63.3019	59.269	30.5215	28.8887	60.0407	62.2407
NRRL3_00771	glycosylphosphatidylinositol-anchored cell wall mannoprotein CwpA	30.7267	28.4714	62.0756	32.5749	11.423	11.8345
NRRL3_00771a1	hypothetical protein	0	0	9.24268	7.83977	0	0
NRRL3_00772	zinc finger domain-containing protein, NF-X1-type	0.141762	0.131538	0.088843	0.063459	0.144364	0.121206
NRRL3_00773	EF-hand domain-containing protein	9.33076	9.37911	28.2029	25.0202	13.2341	13.5022
NRRL3_00774	serine-type carboxypeptidase	0.212417	0.194134	0.156356	0.212729	0.401558	0.129187
NRRL3_00775	alcohol dehydrogenase	11.4749	12.7704	9.48302	8.7922	13.4658	15.8059
NRRL3_00776	cutinase	0.0732405	0.120266	0.024074	0.045855	0.0298309	0.038347
NRRL3_00777	alpha,alpha-trehalose-phosphate synthase [UDP-forming]	1.51374	1.56337	0.566662	0.476187	1.84041	1.39389
NRRL3_00778	nuclear export protein Brl1/Brr6 domain-containing protein	22.3662	23.444	15.355	15.5882	26.0326	24.1192
NRRL3_00779	hypothetical protein	26.2514	22.75	33.6043	27.3916	55.9903	53.1931
NRRL3_00780	pre-mRNA splicing factor Cwc26	27.3547	25.7795	9.05141	9.79951	24.2574	25.6877
NRRL3_00781	alkyltransferase-like protein	9.22123	10.2156	7.63836	4.82643	10.4023	10.9948
NRRL3_00782	protein kinase	48.1322	46.8787	23.0152	22.6568	51.8163	50.5723
NRRL3_00783	calcineurin-like phosphoesterase domain-containing protein	11.6439	14.6273	10.2988	9.09305	12.0955	12.6038
NRRL3_00784	cytochrome b2	13.6987	15.2739	11.0406	10.8209	14.0798	14.4795
NRRL3_00785	small GTPase superfamily protein	22.2468	20.323	10.4533	9.85774	22.3175	19.115
NRRL3_00786	uncharacterized protein	146.171	142.418	64.9655	67.0184	127.926	125.58
NRRL3_00787	P-type ATPase family protein	0.737061	0.869204	0.226942	0.110106	0.687609	0.492702
NRRL3_00788	FAD-binding domain-containing protein	0.123373	0.135283	0.11111	0.042328	0.114268	0.220242
NRRL3_00789	hypothetical protein	15.8841	15.9541	27.7196	23.1238	13.4266	16.4417
NRRL3_00790	hypothetical protein	0.229791	0.0632294	0.241772	0.088561	0.30253	0.239435
NRRL3_00791	FMN-binding domain-containing protein	17.5402	20.7753	9.08279	9.81608	20.8463	19.2403
NRRL3_00792	U2 small nuclear ribonucleoprotein A'	71.2247	65.328	35.8828	36.7564	66.5858	60.8436
NRRL3_00793	nucleoside phosphatase Gda1/CD39 family protein	34.085	34.8158	19.8782	18.1389	29.9507	29.3485
NRRL3_00794	ammonium transporter	5.4293	5.97262	2.46512	2.4109	4.50019	5.69367
NRRL3_00795	fungal-specific transcription factor	10.9196	10.1003	6.0573	5.6091	11.5244	10.9135
NRRL3_00796	hypothetical protein	0.0726003	0.159129	1.05969	1.00923	0.16988	0.151211
NRRL3_00797	hypothetical protein	0	0	0	0	0	0
NRRL3_00798	aquaporin-like protein	5.28615	6.42771	5.0246	4.97803	5.51501	5.88973
NRRL3_00799	flavohemoglobin	16.9973	17.4551	47.0066	47.4045	28.6603	25.3676
NRRL3_00800	tripeptidyl peptidase	1.88832	2.70325	1.08947	1.00638	0.914158	0.942865
NRRL3_00801	hypothetical protein	0.840296	0.592572	2.56632	1.76297	1.70206	1.87549
NRRL3_00802	aminoglycoside phosphotransferase domain-containing protein	16.0432	15.1881	10.3429	9.28139	14.6541	15.2184
NRRL3_00803	hypothetical protein	0.159499	0.199845	0.101789	0.069244	0.110842	0.118777
NRRL3_00804	basic helix-loop-helix transcription factor	51.2038	52.1989	38.0553	42.6452	50.1663	51.5069
NRRL3_00805	NmrA-like domain-containing protein	7.28931	11.8614	3.19794	3.22587	7.46826	6.80536
NRRL3_00806	aminoglycoside phosphotransferase domain-containing protein	1.59876	1.54274	0.834487	0.842626	0.920127	0.833011
NRRL3_00807	amino acid/polyamine transporter I family protein	18.2433	17.6969	12.0971	11.0143	17.8186	16.5954
NRRL3_00808	CDR ABC transporter domain-containing protein	0.371005	0.692158	0.604963	0.69268	0.48921	0.421189
NRRL3_00809	hypothetical protein	6.03846	7.11322	5.94411	5.98516	7.971	7.11878
NRRL3_00810	hypothetical protein	9.59835	9.1263	5.85412	4.78171	9.69277	9.30345
NRRL3_00811	methionine synthase domain-containing protein	14.2038	13.2693	6.04201	6.43127	12.1044	12.6984
NRRL3_00812	survival protein SurE-like phosphatase/nucleotidase domain-containing protein	3.21923	2.75684	2.09676	2.18709	2.68396	2.81131
NRRL3_00813	necrosis inducing family protein	0.198765	0.304959	0.237803	0.075493	0.0646379	0.124429
NRRL3_00814	lytic polysaccharide monooxygenase	0.956928	1.29483	1.15124	0.960902	1.05615	0.827408
NRRL3_00815	major facilitator superfamily, sugar/inositol transporter-like protein	0.170593	0.258952	0.122872	0.16383	0.202048	0.246066
NRRL3_00816	amino acid transporter, transmembrane domain-containing protein	41.7649	38.98	16.2273	15.9489	26.7728	29.5392
NRRL3_00816a1	hypothetical protein	0	0	0.585578	0.557693	0	0
NRRL3_00817	glycerol proton symporter	0.198225	0.0669959	0.526118	0.482844	0.197726	0.127166
NRRL3_00818	ABC transporter-like domain-containing protein	3.10925	2.74648	1.76418	1.37352	3.06279	3.01477
NRRL3_00819	endoglucanase Egl12A	0.0416899	0.317285	0.110403	0.21029	0.0672505	0.258487
NRRL3_00820	peptidase S8 Ser-active site-containing protein	0	0	0	0	0	0
NRRL3_00821	fungal-specific transcription factor	0.0255136	0.0418952	0.031688	0.030179	0.123569	0.0265844
NRRL3_00822	HAD-like domain-containing protein	0	0.0271568	0.053782	0.021952	0.0500366	0.038644
NRRL3_00823	hypothetical protein	0.126294	0.0924009	0.040123	0.089163	0.136437	0.219179
NRRL3_00824	sialidase-like protein	170.363	154.39	37.7658	39.8985	114.163	101.156
NRRL3_00825	protein kinase-like domain-containing protein	1.00835	0.673125	0.363438	0.319506	0.639695	0.502615
NRRL3_00826	protein kinase domain-containing protein	0	0	0	0	0	0
NRRL3_00827	hypothetical protein	0	0	0	0	0	0
NRRL3_00828	hypothetical protein	0	0	0	0	0	0
NRRL3_00829	uncharacterized protein	1.42887	1.14908	0.559804	0.710862	0.669287	0.397265
NRRL3_00830	class I glutamine amidotransferase-like domain-containing protein	0	0	0	0	0	0
NRRL3_00831	EthD domain-containing protein	0.161489	0.177078	0.154691	0	0.2605	0.168267
NRRL3_00832	amidohydrolase-related domain-containing protein	0.0543118	0.21784	0.068421	0.032581	0.161029	0.319806
NRRL3_00833	aldehyde dehydrogenase domain-containing protein	1.08867	0.712484	1.41857	1.10826	0.953593	1.17095
NRRL3_00834	major facilitator superfamily, sugar/inositol transporter-like protein	0.377077	0.792342	0.286254	0.263222	0.509326	0.638365
NRRL3_00835	NADP-dependent oxidoreductase	2.86296	2.4889	1.51084	1.54958	2.32063	2.25756
NRRL3_00836	iron reductase domain protein	0.594125	0.730422	0.682409	0.422444	1.09431	0.956628
NRRL3_00837	AhpD-like domain-containing protein	9.11977	11.1322	70.0261	72.0015	22.7686	20.0803
NRRL3_00838	major facilitator superfamily protein	0.514897	0.581203	0.931279	0.877882	0.834596	0.694257
NRRL3_00839	glycoside hydrolase family 105 protein	4.65952	5.68573	8.85034	7.01436	5.96539	6.59784
NRRL3_00840	hypothetical protein	0.052249	0.227469	0	0.033827	0.0423514	0.21615
NRRL3_00841	F-box domain-containing protein	0.465102	0.402688	0.062801	0.074764	0.396828	0.306171
NRRL3_00842	GMC oxidoreductase	8.64322	8.96655	1.2204	1.0191	7.0975	7.00468
NRRL3_00843	FAD linked oxidase, N-terminal domain-containing protein	0.110078	0.165912	0.085978	0.04913	0.133783	0.0287819
NRRL3_00844	hypothetical protein	7.08933	7.65411	5.86581	5.20063	6.91772	6.47775
NRRL3_00845	phytochrome photoreceptor	3.01592	3.06861	0.811835	0.733011	3.84548	3.69705
NRRL3_00846	hypothetical protein	0.38183	0.209461	0.202491	0.115709	0.27513	0.331583
NRRL3_00847	hypothetical protein	3.06567	2.42074	1.75395	1.47391	1.88879	1.78939
NRRL3_00848	lunapark domain-containing protein	35.9609	38.9804	16.8725	16.4604	34.7812	35.5885
NRRL3_00849	Dicer-like protein 2-1	4.28544	3.80916	1.96908	1.59069	4.03942	3.67599
NRRL3_00850	bZIP transcription factor	52.6641	49.6633	30.3762	28.17	51.7856	54.7715
NRRL3_00851	dual-function calcium-gated ion channel/calcium-dependent phospholipid scramblase	21.6001	19.761	6.35771	6.4267	20.3918	21.4634
NRRL3_00852	N-acetyltransferase	53.5886	55.7911	31.6048	29.8755	81.3038	86.6135
NRRL3_00853	GRIP domain-containing protein	25.9622	26.462	8.73832	8.50914	24.15	25.5803
NRRL3_00854	lysophospholipase	22.229	21.518	9.01051	8.23681	23.2939	22.7044
NRRL3_00855	uncharacterized protein	29.2466	28.2244	19.4157	18.4511	25.8449	23.2328
NRRL3_00856	glucooligosaccharide oxidase	27.0075	24.5307	16.1802	15.2267	23.2061	22.2258
NRRL3_00857	membrane apposition MARVEL domain-containing protein	25.0449	32.372	27.1083	28.2648	39.4099	31.3443
NRRL3_00858	major facilitator superfamily protein	6.6612	7.26176	4.25965	3.7996	4.61459	3.32925
NRRL3_00859	glycoside hydrolase-like protein	26.5969	26.4191	25.7557	22.0414	14.0967	10.8366
NRRL3_00860	cytochrome P450-like protein	22.4112	21.5782	23.6703	23.1824	18.4968	16.7407
NRRL3_00861	hypothetical protein	3.80143	3.28957	4.34794	3.65291	3.26692	2.83956
NRRL3_00862	oxidase UstYa-like protein	11.8561	10.7686	10.951	10.5641	8.77074	8.03746
NRRL3_00863	hypothetical protein	13.918	2.26579	24.7492	8.83899	2.09257	5.37454
NRRL3_00864	actin-like protein	56.4242	55.668	20.6058	21.2877	55.4553	54.3742
NRRL3_00865	DASH complex subunit Dad4	84.7866	81.9039	254.796	260.638	100.141	86.2417
NRRL3_00866	Ino80 complex subunit Ies6-like protein	31.5594	33.7004	21.9554	21.9318	31.0797	31.9005
NRRL3_00867	vesicle transport protein	50.8737	46.8979	29.4968	32.726	48.2807	54.942
NRRL3_00868	profilin	1344.42	1314.78	728.79	682.631	1294.26	1321.39
NRRL3_00869	hypothetical protein	12.3771	11.0958	4.19005	4.61297	10.6001	9.69479
NRRL3_00870	DEAD/DEAH box helicase domain-containing protein	11.5854	10.896	4.84857	4.65876	11.6211	11.205
NRRL3_00871	forkhead-associated domain-containing protein	15.4072	14.6147	9.23405	8.92535	16.2049	16.4982
NRRL3_00872	DnaJ domain-containing protein	17.504	18.1256	11.9453	11.6869	16.1501	16.2703
NRRL3_00873	hypothetical protein	0.120352	0.0990597	0.078077	0.03718	0.121881	0.0941304
NRRL3_00874	acyl-CoA dehydrogenase/oxidase domain-containing protein	3.97811	4.44483	5.50317	5.19564	3.63713	3.47718
NRRL3_00875	aspergillopepsin-2	0.268595	0.257754	0.087986	0.104745	0.190534	0.140109
NRRL3_00876	methyltransferase-like protein	38.0654	36.7524	20.5795	20.285	39.9601	39.8306
NRRL3_00877	dihydroxyacid dehydratase, mitochondrial	93.3314	94.1909	94.8773	91.6756	107.051	94.5222
NRRL3_00878	ABC transporter type 1, transmembrane domain-containing protein	0.219541	0.162251	0.087719	0.072403	0.177953	0.179036
NRRL3_00879	uncharacterized protein	58.8621	60.6717	28.2959	26.8005	53.2853	56.2866
NRRL3_00880	D-amino-acid oxidase-like protein	3.96917	2.91071	2.35783	2.09382	3.51888	3.74805
NRRL3_00881	uncharacterized protein	7.397	6.92204	21.9979	20.1905	33.8236	34.2188
NRRL3_00882	FAD-binding domain-containing protein	0.773419	0.745743	0.558329	0.277775	1.12403	1.02815
NRRL3_00883	glycerol-3-phosphate O-acyltransferase	53.7717	57.298	32.2207	31.1719	62.8323	62.9209
NRRL3_00884	allantoinase	7.12933	7.3301	6.23041	6.12131	7.40698	7.65157
NRRL3_00885	glutamine synthetase-related protein FluG, involved in conidiation	8.69583	9.01801	3.8818	3.70219	7.85658	8.47653
NRRL3_00886	ornithine carbamoyltransferase, mitochondrial	125.038	127.502	70.7872	71.8575	210.354	205.313
NRRL3_00887	ferredoxin-like protein	11.3399	10.9099	9.942	10.2588	10.8241	10.1671
NRRL3_00888	CAAX amino terminal protease-like protein	18.6114	18.3467	13.1039	12.5129	18.0463	17.8535
NRRL3_00889	flavin monooxygenase-like protein	1.97375	1.83895	1.30482	1.31173	2.62454	2.2582
NRRL3_00890	fungal-specific transcription factor	1.15276	1.08148	0.575641	0.571072	1.13163	1.0677
NRRL3_00891	short-chain dehydrogenase/reductase family protein	0.270863	0.237668	0.069892	0.133127	0.263419	0.310426
NRRL3_00892	F-box and tetratricopeptide repeat-containing protein	4.00248	4.46866	2.82805	2.43273	4.08187	3.60937
NRRL3_00893	afadin/alpha-actinin-binding domain-containing protein	22.4117	22.8982	9.48453	9.56325	21.7386	20.6433
NRRL3_00894	nucleotide-binding alpha-beta plait domain-containing protein	0.438053	0.633106	0.265304	0.216575	0.387337	0.228323
NRRL3_00895	dihydroxyacetone synthase	0.590099	0.634857	0.47071	0.408739	0.541477	0.55687
NRRL3_00896	alcohol dehydrogenase domain-containing protein	3.48375	4.20933	2.90303	2.73781	3.02165	3.65308
NRRL3_00897	mannan endo-1,6-alpha-mannosidase	77.3375	76.3469	33.7073	35.0516	71.5156	69.9391
NRRL3_00898	hypothetical protein	4.63943	6.05383	11.6346	10.7979	6.73128	3.33563
NRRL3_00899	fungal-specific transcription factor	5.52708	5.72312	5.9311	4.85196	6.38921	4.75507
NRRL3_00900	major facilitator superfamily protein	3.0884	3.40454	3.80586	3.41778	4.15442	2.27662
NRRL3_00901	amidohydrolase-related domain-containing protein	4.64239	4.31592	2.85895	2.38093	3.97565	3.13376
NRRL3_00902	CDR ABC transporter domain-containing protein	0.444825	0.292682	0.141233	0.146736	0.432664	0.567086
NRRL3_00903	molybdate transporter-like protein	12.7538	13.7744	4.64978	4.72976	13.3582	13.129
NRRL3_00904	uncharacterized protein	20.1871	22.7351	10.9055	12.1974	21.5022	24.7171
NRRL3_00905	uncharacterized protein	0.716357	0.44639	0.174152	0.136589	0.448719	0.57682
NRRL3_00906	cytochrome P450	0.543496	0.614016	0.259169	0.12835	0.640726	0.634929
NRRL3_00907	nucleolar protein 9	15.4697	13.5072	8.5493	9.34478	16.749	15.7605
NRRL3_00908	ATP-dependent RNA helicase	25.8937	22.4624	14.663	16.8566	28.4179	25.9731
NRRL3_00909	FAD-binding domain-containing protein	3.45153	3.86655	1.68845	1.69801	3.65965	3.61583
NRRL3_00910	glutathione S-transferase, C-terminal domain-containing protein	14.4681	16.3798	10.0048	8.37528	12.1843	12.8728
NRRL3_00911	calcium permeable stress-gated cation channel 1, N-terminal transmembrane domain-containing protein	57.3667	59.9361	23.6759	23.4571	75.319	77.3634
NRRL3_00912	DDE superfamily endonuclease domain-containing protein	12.1266	12.0655	4.98708	4.84268	14.2654	11.4351
NRRL3_00913	hypothetical protein	21.4842	23.1493	17.6455	16.2661	25.5864	24.1825
NRRL3_00914	DNA replication licensing factor Mcm6	31.9909	31.9443	21.0256	19.4375	33.3812	30.571
NRRL3_00915	helicase, C-terminal domain-containing protein	0.2412	0.223804	0.053216	0.072403	0.150403	0.231995
NRRL3_00916	hypothetical protein	5.36404	4.13574	1.41332	1.24443	4.92535	4.45391
NRRL3_00917	hypothetical protein	45.3598	44.4776	21.2159	21.0874	41.3742	40.0967
NRRL3_00918	nucleolar pre-ribosomal-associated protein 1 domain-containing protein	15.4874	14.6795	6.03492	6.18447	15.0742	14.1255
NRRL3_00919	lipocalin-like domain-containing protein	0.307612	0.421423	0.056277	0.053597	0.187161	1.0399
NRRL3_00920	pre-mRNA-splicing factor ATP-dependent RNA helicase	17.3445	17.236	6.09453	6.31434	17.8185	17.0623
NRRL3_00921	mitochondrial degradasome RNA helicase subunit, C-terminal domain-containing protein	13.5365	13.3077	7.03759	7.10105	14.0074	13.8992
NRRL3_00922	vesicular transport protein	30.0067	31.0471	12.7878	11.7547	26.9933	27.312
NRRL3_00923	G-patch domain-containing protein	9.53483	8.70645	4.69821	4.43104	7.78484	8.38158
NRRL3_00924	short-chain dehydrogenase/reductase family protein	23.2648	24.5495	7.35092	8.46082	22.8114	23.7051
NRRL3_00925	UDP-glucose 4-epimerase UgeA	261.787	258.702	124.541	117.397	243.676	245.755
NRRL3_00926	cytochrome P450	2.63706	3.01657	1.69029	1.44395	2.57291	2.95126
NRRL3_00927	cytochrome P450-like protein	3.40441	3.13438	11.6767	9.20627	7.73159	8.2991
NRRL3_00928	topoisomerase II-associated protein PAT1-like protein	40.1673	39.2455	21.2206	20.3407	40.552	39.8423
NRRL3_00929	glycolipid 2-alpha-mannosyltransferase	80.4537	73.6331	29.6901	30.7524	72.5854	73.3259
NRRL3_00930	37S ribosomal protein uS12m	86.2818	87.2859	69.7871	75.2836	104.74	98.5638
NRRL3_00931	proteasome maturation factor Ump1-like protein	155.443	166.536	154.991	153.129	158.318	150.45
NRRL3_00932	ubiquitin-related domain-containing protein	43.5752	40.9558	22.1733	21.6484	36.5898	39.3555
NRRL3_00933	hypothetical protein	0	0.24905	0	0.087807	0.092508	0
NRRL3_00934	arrestin domain-containing protein	0.286761	0.607727	0.060521	0.10375	0.278896	0.298796
NRRL3_00935	glycerol proton symporter	1.22691	1.0595	0.548885	0.504405	1.00692	0.942863
NRRL3_00936	hypothetical protein	2.33463	2.27588	13.522	13.6139	9.66353	15.9322
NRRL3_00937	fungal-specific transcription factor	5.03339	5.0342	1.3652	1.05641	3.76914	3.47256
NRRL3_00938	phosphomevalonate kinase-like protein	50.3776	48.9845	19.9377	20.104	44.5838	46.5657
NRRL3_00939	pentatricopeptide repeat-containing protein	86.144	77.9354	55.9588	59.6938	76.2278	75.3632
NRRL3_00940	pyridoxine-5'-phosphate oxidase-like protein	37.1485	41.0378	17.1572	16.0564	39.0052	40.458
NRRL3_00941	EamA domain-containing protein	41.0133	39.6549	18.9271	21.1091	39.1403	37.7538
NRRL3_00942	voltage-gated chloride channel-like protein	17.5583	17.0802	7.42376	7.09666	17.6413	17.473
NRRL3_00943	transcription factor CBF/NF-Y/archaeal histone domain-containing protein	31.5246	29.4153	22.9998	22.1824	31.3865	29.2531
NRRL3_00944	cytochrome b-c1 complex subunit Rieske, mitochondrial	459.758	490.347	592.579	567.482	493.948	472.219
NRRL3_00945	sensitive to high expression protein 9, mitochondrial	21.9841	22.1975	13.1461	13.6736	23.2622	24.0124
NRRL3_00946	proteolipid membrane potential modulator family protein	79.6703	72.3325	40.0088	38.8951	74.3883	71.2385
NRRL3_00947	hypothetical protein	3.23714	2.74308	1.33744	1.4266	2.80278	2.83651
NRRL3_00948	SH3 domain-containing protein	12.73	13.0768	5.27532	5.2791	13.5535	13.0671
NRRL3_00949	cofilin	1118.58	1049.56	594.196	588.967	1038.44	1051.03
NRRL3_00950	cytochrome c oxidase polypeptide Cox5, mitochondrial	726.27	707.229	715.447	705.063	709.583	713.372
NRRL3_00951	ATP synthase, F1 complex, subunit beta, mitochondrial	2146.37	2149.44	1323.01	1301.41	2079.64	2131.57
NRRL3_00952	1,4-alpha-glucan-branching enzyme	51.5674	52.6522	27.2643	22.6238	44.1586	43.0139
NRRL3_00953	endo-rhamnogalacturonase Rhg28B	3.52957	3.59955	1.80251	2.52299	11.5612	9.68589
NRRL3_00954	hypothetical protein	3.44996	3.66101	3.61108	2.92326	3.42767	2.31961
NRRL3_00955	hypothetical protein	2.51414	2.38706	0.978487	0.817783	2.60941	2.23634
NRRL3_00956	glycoside hydrolase family 92 protein	0.461187	0.417778	0.118124	0.165789	0.422573	0.501432
NRRL3_00957	B3/B4 tRNA-binding domain-containing protein	1.37373	1.54936	0.600397	0.447501	1.7496	1.6358
NRRL3_00958	D-galacturonic acid transporter GatA	3.49399	3.58859	2.29585	2.01615	2.88338	2.71816
NRRL3_00959	amidase	0.201664	0.340111	0.116853	0.129837	0.351928	0.274733
NRRL3_00960	adenylyltransferase and sulfurtransferase	13.4839	13.7119	6.35912	6.42772	15.8165	16.5554
NRRL3_00961	uncharacterized protein	8.08002	7.36605	3.48011	3.05351	7.44116	7.02988
NRRL3_00962	short-chain dehydrogenase/reductase family protein	0.811291	0.718595	0.142409	0.368132	0.885152	0.942842
NRRL3_00963	major facilitator superfamily protein	0.228212	0.250242	0.076358	0.027271	0.14801	0.126895
NRRL3_00964	hypothetical protein	0	0	0	0.117911	0	0
NRRL3_00965	pectin lyase Pel1A	1.73498	1.60211	2.01345	1.82031	1.66534	1.56996
NRRL3_00966	succinate dehydrogenase	214.777	220.622	682.119	636.94	261.287	207.117
NRRL3_00967	fructose-bisphosphate aldolase, class-II-like protein	6.98212	6.73885	3.13428	2.54428	6.36362	5.46483
NRRL3_00968	6-phosphogluconate dehydrogenase domain-containing protein	13.3441	16.0722	6.4265	5.24612	14.8548	13.4816
NRRL3_00969	hypothetical protein	0.339414	0	0	0	0	0.703817
NRRL3_00970	LPS-induced tumour necrosis alpha factor domain-containing protein	37.8209	25.4656	23.5855	24.2311	27.4295	20.3095
NRRL3_00971	plasma membrane ATPase proteolipid-like protein	7.7326	5.5311	6.68665	4.63144	5.9954	7.70698
NRRL3_00972	hypothetical protein	6.52762	7.10972	4.12695	3.81813	7.27954	7.66883
NRRL3_00973	hypothetical protein	3.03186	2.21645	1.24883	1.17503	2.99091	3.03667
NRRL3_00974	zinc finger domain-containing protein, RING-type	12.1897	10.5825	4.66174	4.97454	8.09526	6.18429
NRRL3_00975	hypothetical protein	20.4182	20.3871	8.33412	7.0612	11.0004	12.0554
NRRL3_00976	NmrA-like domain-containing protein	17.858	16.4554	8.80324	8.4398	10.1205	10.1013
NRRL3_00977	hypothetical protein	8.43891	8.4605	3.12401	3.16719	3.81146	3.76918
NRRL3_00978	major facilitator superfamily protein	18.8308	18.2892	8.43853	7.8893	18.3396	18.208
NRRL3_00979	inositol polyphosphate kinase-like protein	11.3843	11.0896	4.05663	4.09838	10.5177	10.4755
NRRL3_00980	PLC-like phosphodiesterase, TIM beta/alpha-barrel domain-containing protein	4.37564	3.86942	1.26991	1.00787	2.03086	1.85691
NRRL3_00981	hypothetical protein	0	0.150265	0.022452	0.042766	0.0279771	0
NRRL3_00982	PLAC8 motif-containing protein	5.66783	3.70019	3.95945	3.49577	7.45736	8.40521
NRRL3_00983	pH-response regulator protein PalH/Rim21	13.7643	13.3962	6.98002	7.03868	13.6243	13.9177
NRRL3_00984	extradiol aromatic ring-opening dioxygenase-like protein	0.913533	0.75138	0.448272	0.182968	0.634736	0.747973
NRRL3_00985	F-box domain-containing protein	15.3778	15.5854	8.58846	8.59217	14.8337	14.8575
NRRL3_00986	hypothetical protein	1.08066	0.759033	0.108768	0.053866	0.887396	1.15545
NRRL3_00987	aspartic peptidase, extracellular	5.62008	6.68808	1.99998	1.57406	3.09	3.76786
NRRL3_00988	fungal-specific transcription factor	12.7137	12.6858	6.92094	6.27229	12.4162	11.7265
NRRL3_00989	UV radiation resistance protein/autophagy-related protein 14 family protein	7.40351	6.86384	3.28207	3.70661	7.68881	7.9419
NRRL3_00990	54S ribosomal protein Mhr1, mitochondrial	101.047	108.182	69.1873	72.1292	115.447	111.16
NRRL3_00991	P-loop containing nucleoside triphosphate hydrolase domain-containing protein	0.689533	0.206458	0.183961	0.233601	0.482733	0.326757
NRRL3_00992	fatty acyl-CoA reductase-like protein	1.13123	1.43729	0.737342	0.669819	1.04791	1.04776
NRRL3_00993	protein phosphatase 2C-like protein	51.9845	52.8236	23.2191	23.826	47.8839	52.1076
NRRL3_00994	peptidyl-prolyl cis-trans isomerase-like protein	21.5215	21.2497	9.41044	9.39067	21.7917	20.3076
NRRL3_00995	P-body formation and mRNA degradation protein	24.394	27.1226	12.0739	12.7377	25.8881	26.9568
NRRL3_00996	ATP-dependent DNA helicase	11.7526	10.5168	5.77572	5.67887	11.3968	10.9472
NRRL3_00997	methyltransferase VrtF-like protein	2.67842	2.89442	2.50197	2.45652	3.68111	3.76141
NRRL3_00998	hybrid polyketide synthase/non-ribosomal peptide synthetase	1.39126	1.3283	0.870573	0.687049	1.40639	1.11641
NRRL3_00999	BRCT domain-containing protein	13.5583	12.8943	8.5803	8.01908	12.5449	11.7348
NRRL3_01000	transmembrane GTPase Fzo1-like protein	28.361	27.8407	12.1202	11.6436	29.5934	28.7709
NRRL3_01001	ESCRT III complex component	94.821	87.9747	37.117	38.5087	85.163	81.5637
NRRL3_01002	protein kinase domain-containing protein	2.55108	2.22401	1.06589	1.05308	2.32468	2.01429
NRRL3_01003	hypothetical protein	47.3074	36.9466	16.5089	16.9976	37.0379	35.9552
NRRL3_01004	triose-phosphate-isomerase	519.838	533.391	296.766	279.718	480.799	514.778
NRRL3_01005	mitochondrial distribution and morphology protein 10	9.04744	9.12172	5.83761	5.53824	8.52939	9.35308
NRRL3_01006	ribosome assembly factor Mrt4	76.8482	70.8241	42.8045	48.8943	77.405	80.4455
NRRL3_01007	U1 small nuclear ribonucleoprotein of 70kDa N-terminal domain-containing protein	81.665	82.4904	39.1267	36.2822	80.5385	79.0079
NRRL3_01008	54S ribosomal protein mL43	184.094	177.32	137.484	135.514	197.143	200.396
NRRL3_01009	zinc finger domain-containing protein, RING/FYVE/PHD-type	14.2125	14.3942	7.46561	8.19207	13.996	14.0725
NRRL3_01010	pre-mRNA processing factor 19 domain-containing protein	82.8526	82.7861	43.9819	43.2178	86.5392	83.733
NRRL3_01011	uncharacterized protein	26.607	24.5303	17.8749	17.0753	28.9161	25.9426
NRRL3_01012	ribosome assembly protein 1	26.2471	24.677	11.3532	11.7247	27.3023	27.4293
NRRL3_01013	exosome complex component Csl4-like protein	36.0937	34.0752	20.0255	19.9754	39.144	33.5058
NRRL3_01014	vacuolar protein 8, cytoplasm-to-vacuole targeting pathway	40.5647	41.3155	18.3595	18.0867	37.946	37.8726
NRRL3_01015	hypothetical protein	0.315364	0	0.249998	0.317458	0.680248	0.3286
NRRL3_01016	forkhead-associated domain-containing protein	22.4517	24.3488	10.5849	10.0074	22.6484	22.0103
NRRL3_01017	hypothetical protein	2.39223	2.51388	1.72026	1.45169	1.88521	2.56186
NRRL3_01018.1	ankyrin repeat domain-containing protein	0.234608	0.578023	0.069892	0.133127	0.474703	0.610221
NRRL3_01019	bestrophin/UPF0187 family protein	11.1142	11.3872	4.51101	4.93411	10.5566	9.25561
NRRL3_01020	hypothetical protein	0.0643578	0	0	0	0.103816	0.199849
NRRL3_01021	hypothetical protein	4.96283	4.83729	3.38059	2.85374	4.60569	4.59658
NRRL3_01022	vacuolar protein sorting-associated protein 16-like protein	27.8386	28.1842	12.8781	12.6184	27.4319	26.4987
NRRL3_01023	ribosome biogenesis protein Alb1-like protein	87.4988	83.3352	53.3444	54.9786	91.3079	88.4281
NRRL3_01024	peptidase C19, ubiquitin carboxyl-terminal hydrolase domain-containing protein	18.9018	16.933	9.21852	9.11339	19.0763	19.6452
NRRL3_01025	EF-hand domain-containing protein	21.6373	19.5999	13.9821	11.9957	17.2843	19.4414
NRRL3_01026	PUL domain-containing protein	11.1393	12.2146	6.50426	6.57194	11.3952	10.9182
NRRL3_01027	hypothetical protein	1.53834	1.68684	0	0	1.80051	3.55984
NRRL3_01028	hypothetical protein	2.64654	1.86187	0.955373	1.13735	2.83315	2.54953
NRRL3_01029	short-chain dehydrogenase/reductase family protein	4.25399	3.25255	1.53093	1.11205	3.35326	3.98525
NRRL3_01030.1	cysteine-tRNA ligase, cytosolic and mitochondrial	49.3603	48.1998	25.6857	24.8116	56.1802	57.7385
NRRL3_01031	F-box domain-containing protein	0.667339	0.495784	0.287972	0.1959	0.52348	0.58323
NRRL3_01032	hypothetical protein	0.114579	0.250967	0.092592	0.141092	0.370802	0.71484
NRRL3_01033	glutathione transporter	1.67276	1.56746	1.20125	1.03623	1.53666	1.51059
NRRL3_01034	mRNA export protein	249.334	231.709	102.05	97.1176	225.632	227.499
NRRL3_01035	ESCRT III complex component	59.9888	57.66	34.1322	30.9521	51.9833	56.7197
NRRL3_01036	cell-cycle regulatory protein Wos2/p21	555.982	555.36	360.455	341.151	547.874	538.228
NRRL3_01037	translation machinery-associated protein 46	90.6994	87.6497	40.3639	42.4923	95.5673	86.3073
NRRL3_01038	glycoside hydrolase family 105 protein	0.40387	0.332198	0.076922	0.085469	0.474605	0.210515
NRRL3_01039	hydrolase AygA/OlvA	1.42916	1.10628	0.173867	0.191063	1.07327	1.37967
NRRL3_01040	multicopper oxidase BrnA	0.358299	0.486388	0.129031	0.153609	0.525421	0.248951
NRRL3_01041	D-amino-acid oxidase-like protein	20.753	22.1772	9.70142	7.89972	37.6397	36.7738
NRRL3_01042	ribosomal RNA-processing protein Fcf1	44.5102	48.2342	33.2085	32.9385	45.5331	45.5922
NRRL3_01043	hypothetical protein	1.3008	1.743	1.31306	1.6257	2.92678	2.25799
NRRL3_01044	WD repeat-containing protein	8.48103	9.22198	3.23259	3.24418	12.3196	14.2849
NRRL3_01045	hypothetical protein	56.0749	64.1945	26.8416	27.5349	60.966	60.594
NRRL3_01046	short-chain dehydrogenase/reductase family protein	10.413	14.6554	8.24124	6.7601	11.6742	10.5175
NRRL3_01047	F-box domain-containing protein	0.0248811	0.0813088	0	0.015062	0.0601042	0.0259254
NRRL3_01048	lipopolysaccharide kinase family protein	0	0.0380291	0.045139	0.042989	0	0
NRRL3_01049	zinc finger domain-containing protein, HIT-type	3.72619	3.88385	2.08207	2.51583	4.79592	4.03189
NRRL3_01050	phosphoprotein regulated by proline-directed phosphorylation; multi-copy suppressor of NimA	29.2061	27.5529	17.1376	16.8245	27.005	29.1504
NRRL3_01051	glycoside hydrolase family 16 protein	0.365568	0.601175	0.257935	0.2825	0.329223	0.33861
NRRL3_01052	Ulp1 protease family, C-terminal catalytic domain-containing protein	6.50927	5.71595	2.5697	2.64608	6.88761	6.52613
NRRL3_01053	phosphatidic acid phosphatase type 2 superfamily protein	43.0912	44.9832	20.3287	19.453	41.0583	41.2814
NRRL3_01054	Rho GTPase RhoD	68.4303	69.8028	42.0395	39.052	61.6038	62.7625
NRRL3_01055	DASH complex subunit Dad1	90.6593	81.7032	52.2856	52.4477	82.6873	90.2992
NRRL3_01056	alcohol dehydrogenase domain-containing protein	0.176336	0.110609	0.032338	0.076995	0.224491	0.157526
NRRL3_01057	hypothetical protein	2.93889	2.32528	0.640147	0.773803	2.26157	2.75217
NRRL3_01058	oxoglutarate/iron-dependent dioxygenase domain-containing protein	2.6852	3.14922	1.46436	1.76463	2.95245	2.70058
NRRL3_01059	D-alanine--D-alanine ligase, C-terminal domain-containing protein	4.0464	4.31025	2.05573	2.19728	3.82337	3.51758
NRRL3_01060	acyl-CoA ligase	1.73115	2.04428	1.26195	1.0693	1.69103	1.77298
NRRL3_01061	fungal-specific transcription factor	8.4281	14.5368	12.4097	10.0171	5.07909	6.44813
NRRL3_01062	Snf2-related domain-containing protein	0	0	0	0	0	0
NRRL3_01063	hypothetical protein	11.3498	10.4542	1.28621	1.31246	23.0282	29.7765
NRRL3_01064	NADH:flavin oxidoreductase/NADH oxidase, N-terminal domain-containing protein	13.807	13.2861	3.36182	3.36	18.9896	21.5587
NRRL3_01065	short-chain dehydrogenase/reductase family protein	7.2151	7.15245	4.76663	4.56257	8.53606	9.07458
NRRL3_01066	hypothetical protein	29.2864	24.963	23.7347	24.8555	54.6841	75.9781
NRRL3_01067	delta(24(24(1)))-sterol reductase	1.42926	1.19965	0.701794	0.60472	1.31582	1.72823
NRRL3_01068	fungal-specific transcription factor	5.68062	5.25113	3.25949	2.81416	5.32738	5.58809
NRRL3_01069	alpha-glucuronidase	1.51249	1.94164	0.867802	0.761229	1.68943	1.6048
NRRL3_01070	histone acetyltransferase Gcn5	2.45046	2.37092	1.49244	1.42137	1.76929	1.99549
NRRL3_01071	beta-galactosidase	0.0445597	0.00821128	0.009142	0.017413	0.0120796	0
NRRL3_01072.1	heterokaryon incompatibility domain-containing protein	0.0135926	0.191991	0.058333	0	0.0546522	0.0562316
NRRL3_01073	COMT-type O-methyltransferase family protein	0.728863	0.643862	1.44015	1.02868	0.410323	0.337652
NRRL3_01074	hypothetical protein	0.252926	0.226962	0.220337	0.083938	0.0560482	0.0481124
NRRL3_01075	hypothetical protein	0.088551	0.0324741	0.055437	0.043997	0.0478909	0.0922674
NRRL3_01076	hypothetical protein	0.559139	0.693052	0.498797	0.385974	0.551704	0.456008
NRRL3_01077	hypothetical protein	0.0579697	0.0424476	0.061032	0.046501	0.0625992	0.08047
NRRL3_01078	oleate hydratase-like protein	0.376251	0.412572	0.273781	0.197806	0.292782	0.282314
NRRL3_01079	crossover junction endonuclease Mms4/Eme1/Eme2-like protein	7.13378	7.2796	6.96338	6.15647	7.21256	6.38832
NRRL3_01080	alpha-1,3/1,6-mannosyltransferase	32.6374	35.249	10.2403	9.72103	32.4317	32.3974
NRRL3_01081	kinesin motor domain-containing protein	23.6697	23.7975	7.35363	7.26788	22.5536	21.9109
NRRL3_01082	hypothetical protein	0.180528	0.222668	0.201549	0.150819	0.201135	0.35249
NRRL3_01083	ureohydrolase family protein	0.0441865	0	0.028047	0.026712	0.0358162	0
NRRL3_01084	multi antimicrobial extrusion family protein	0.0164774	0.0359573	0.020537	0.029339	0.0530276	0.034168
NRRL3_01085	major facilitator superfamily protein	0.35264	0.439387	0.181394	0.172756	0.324799	0.217192
NRRL3_01086	SUN domain protein	4.45607	4.59011	0	0	4.40938	4.68329
NRRL3_01086.1	SUN domain-containing protein	0	0	3.04502	2.75567	0	0
NRRL3_01087	mitochondrial division protein	31.6453	30.8284	18.3883	18.2088	31.8256	31.8142
NRRL3_01088	chorismate mutase	47.8477	48.4856	39.0572	37.8912	46.7272	51.7012
NRRL3_01089	nuclear-cytoplasmic shuttling protein Bcp1	68.412	63.3547	38.5436	40.5191	74.9831	70.6878
NRRL3_01090	alkyl-hydroperoxide reductase D-like protein	28.914	30.4929	15.3869	14.4268	30.4907	32.579
NRRL3_01091	hypothetical protein	33.292	32.2675	15.1137	16.3065	34.8685	38.7167
NRRL3_01092	alpha-mannosyltransferase-like protein	23.6898	23.1191	10.4677	10.5242	22.1323	22.0738
NRRL3_01093	fungal-specific transcription factor	5.40215	5.50208	2.9398	2.89294	4.69843	4.70445
NRRL3_01094	hypothetical protein	111.093	106.187	58.4995	62.4349	118.1	117.204
NRRL3_01095	acyl-CoA N-acyltransferase domain-containing protein	0.336458	0.276819	0.056277	0.133992	0.238675	0.219276
NRRL3_01096	fungal-specific transcription factor	2.79123	2.81386	1.54711	1.45343	2.61826	2.29858
NRRL3_01097	hypothetical protein	0.201925	0.0925199	0.031785	0.020181	0.245619	0.158036
NRRL3_01098	hypothetical protein	0.155499	0.0512722	0.068318	0.102244	0.151226	0.194398
NRRL3_01099	RHS repeat-associated core domain-containing protein	0.0956542	0.034996	0.027885	0.023901	0.03325	0.0474861
NRRL3_01100	hypothetical protein	4.87093	5.43015	1.85214	1.76394	3.15862	3.35547
NRRL3_01101	calcineurin-like phosphoesterase domain-containing protein	5.04009	4.64829	3.21715	3.00142	5.3298	3.54757
NRRL3_01101a1	hypothetical protein	0	0	8.1687	7.26106	0	0
NRRL3_01102	kinesin-like protein	17.6007	16.1361	7.86163	7.96014	15.4212	16.4904
NRRL3_01103	initiation factor 2B-related protein	46.7553	46.4394	20.5237	21.2355	54.436	53.8538
NRRL3_01104	anaphase-promoting complex subunit 13-like protein	18.0312	18.6544	13.1155	13.5364	17.9833	18.6246
NRRL3_01105	DNA polymerase alpha subunit B-like protein	24.156	23.4151	18.0274	15.6432	22.2186	21.5614
NRRL3_01106	phosphatidylinositol transfer protein	51.7364	52.1628	31.706	30.6184	47.9993	47.6302
NRRL3_01107	5'-AMP-activated protein kinase subunit gamma	28.395	26.8514	16.0026	16.6199	24.3735	25.1274
NRRL3_01108	hypothetical protein	0.435323	0.565256	0.270831	0.156118	0.417842	0.346191
NRRL3_01109	bZIP transcription factor	2.67595	2.96276	1.23809	1.45001	3.03236	2.27397
NRRL3_01110	major facilitator superfamily, sugar/inositol transporter-like protein	10.0104	9.53586	5.37033	5.20278	9.52627	10.0152
NRRL3_01111	fungal-specific transcription factor	6.85735	7.09645	3.31944	3.12561	6.63288	6.66798
NRRL3_01112	ferroportin 1-like protein	13.5673	16.2183	3.7157	3.82804	10.058	9.47487
NRRL3_01113	enoyl-CoA hydratase/isomerase family protein	116.443	115.27	88.4326	88.8234	120.897	115.604
NRRL3_01114	54S ribosomal protein uL4m	107.141	108.141	75.1105	82.1004	114.339	117.678
NRRL3_01115	54S ribosomal protein mL38	82.0054	81.5338	53.2432	54.4074	87.5264	86.8352
NRRL3_01116	mitochondrial inner membrane protease subunit 1	35.1107	35.2161	20.9894	23.0851	41.0105	37.9785
NRRL3_01117	oil body-associated protein	1.40225	1.20137	0.294782	0.505341	0.781535	1.32416
NRRL3_01118	hydroxyacylglutathione hydrolase	46.3261	43.2956	66.7941	57.3813	45.8288	39.6805
NRRL3_01119	cell morphogenesis and cell-surface growth Las1-like protein	12.493	12.0533	6.90367	7.19012	13.6046	13.1054
NRRL3_01120	hypothetical protein	62.4217	61.0534	24.1561	24.4028	68.4678	71.0544
NRRL3_01121	NAD kinase-like protein	21.3397	18.8053	5.31442	4.87642	20.6672	19.6633
NRRL3_01122	TRAPII complex component, mediates Rab guanyl-nucleotide exchange factor activity, involved in Golgi vesicle-mediated transport	45.8852	38.5882	24.2126	23.3861	39.2027	41.9118
NRRL3_01123	micro-fibrillar-associated protein 1, C-terminal domain-containing protein	21.6868	19.4151	9.02334	9.24317	21.413	19.5771
NRRL3_01124	replication factor A protein 3-like protein	53.7905	62.3217	151.774	141.657	60.5678	52.6112
NRRL3_01125	zinc finger domain-containing protein, NHR/GATA-type	10.7439	10.5231	7.86179	7.69886	10.5685	10.6576
NRRL3_01126	small nuclear ribonucleoprotein Sm D2	293.512	285.752	215.211	221.72	300.871	280.408
NRRL3_01127	dihydroxyacetone kinase	18.6649	20.4367	25.0853	20.9848	15.7494	16.1309
NRRL3_01128	cullin family protein	36.9586	35.1812	17.5531	15.8796	32.4322	34.018
NRRL3_01129	nucleoporin Nup186/Nup192/Nup205 family protein	27.2129	25.9503	10.8032	10.4293	27.8337	25.4865
NRRL3_01130	serine/threonine-protein kinase ATM-like protein	3.69262	3.63727	1.57044	1.41809	3.76541	3.41163
NRRL3_01131	LPPG:FO 2-phospho-L-lactate transferase CofD/UPF0052 family protein	10.4042	9.56904	3.97811	3.75002	11.7935	11.0089
NRRL3_01132	DNA polymerase gamma, mitochondrial	8.00765	7.97644	3.6316	3.47039	9.03082	8.76056
NRRL3_01133	zinc finger domain-containing protein, C3HC4 RING-type	17.5523	18.7976	10.588	11.3686	16.0294	15.6676
NRRL3_01134	magnesium transporter CorA/zinc transporter ZntB family protein	3.13139	2.61683	1.06363	1.02799	3.97101	3.46016
NRRL3_01135	fungal-specific transcription factor	0.735959	0.84368	0.575462	0.50844	1.09359	0.743612
NRRL3_01136	hypothetical protein	3.65243	3.46523	1.39784	1.16011	2.04667	2.96188
NRRL3_01137	GTP-binding protein 1	25.3965	24.8288	12.2084	11.5966	60.2305	58.8228
NRRL3_01138	U6 snRNA-associated Sm-like protein	332.805	373.545	451.354	472.847	367.442	355.191
NRRL3_01139	ATPase expression protein 2-like protein	14.3627	16.8669	7.47692	6.18699	11.5387	11.9121
NRRL3_01140	N-acetylglucosaminyl-phosphatidylinositol deacetylase	15.1105	13.9918	9.30268	9.67372	14.6729	14.0589
NRRL3_01141	hypothetical protein	0.181217	0.297818	0.274646	0.174378	0.183519	0.141734
NRRL3_01142	arrestin domain-containing protein	27.3721	30.6702	8.36808	9.72126	30.1171	31.6206
NRRL3_01143	transmembrane protein, involved in regulation of conidium development	0.811012	0.796686	0.202292	0.192659	0.794306	0.880253
NRRL3_01144	nicotinic acid-CoA ligase	1.19775	1.16907	1.50473	1.53488	1.13088	1.19317
NRRL3_01145	hypothetical protein	2.87667	3.37964	1.51489	1.4092	3.03946	2.94389
NRRL3_01146	hypothetical protein	12.2105	12.8202	7.49383	6.53118	12.0748	9.51052
NRRL3_01147	stress-response protein Rds1	0.0492184	0.10776	0.030879	0.049014	0.106165	0.0853598
NRRL3_01148	short-chain dehydrogenase/reductase family protein	3.78211	3.80931	1.61366	1.57135	3.76957	3.00678
NRRL3_01149	oxoglutarate/iron-dependent dioxygenase domain-containing protein	10.0622	9.87506	4.592	4.15775	7.66675	8.49251
NRRL3_01150	amidohydrolase-related domain-containing protein	29.8403	31.4852	12.0353	10.4476	25.5029	26.2785
NRRL3_01151	hypothetical protein	0.613912	0.561006	0.247355	0.253027	0.497617	0.593997
NRRL3_01152	DnaJ domain-containing protein	10.8707	11.5849	4.20015	5.69473	10.6852	11.0881
NRRL3_01153	glycine cleavage T-protein domain-containing protein	24.735	25.7377	14.4085	14.0294	27.8735	28.1107
NRRL3_01154	mRNA decapping protein 2, box A domain-containing protein	21.6842	22.8338	11.7602	11.1064	22.2702	22.5748
NRRL3_01155	uncharacterized protein	23.8309	22.0159	14.1554	13.0687	22.9199	20.237
NRRL3_01156	cytoplasmic tRNA 2-thiolation protein 2	20.2661	18.1749	9.20063	8.82063	19.2839	18.7593
NRRL3_01157	lung seven transmembrane receptor-like protein	77.5927	76.0049	30.0202	29.3311	71.5152	77.2129
NRRL3_01158	uncharacterized protein	20.3881	18.0408	9.86868	9.26025	19.5659	21.0348
NRRL3_01159	WD repeat-containing protein	21.0101	18.7863	12.2626	10.6613	18.3255	19.6881
NRRL3_01160	mitochondrial carrier domain-containing protein	88.8513	80.4468	48.2935	47.84	94.943	90.2316
NRRL3_01161	ribonucleoside-diphosphate reductase small chain	218.41	209.866	94.6564	89.5574	196.13	190.918
NRRL3_01162	signal recognition particle 9 kDa protein-like protein	80.6211	77.1935	44.6625	46.3813	78.8635	73.7813
NRRL3_01163	WD repeat-containing protein	9.87709	10.4677	4.71144	4.21942	8.76374	9.30902
NRRL3_01164	major facilitator superfamily, sugar/inositol transporter-like protein	0.870482	0.686626	0.862825	0.410869	0.816973	0.668369
NRRL3_01165	gamma-glutamylcyclotransferase domain-containing protein	1.78523	1.72733	1.22777	0.584651	1.74489	2.84466
NRRL3_01166	glutathione S-transferase domain-containing protein	3.72776	3.29973	1.45453	1.12553	3.2036	3.79062
NRRL3_01167	NmrA-like domain-containing protein	0.183459	0.402002	0.039755	0.132517	0.643566	0.318385
NRRL3_01168	NAD-dependent epimerase/dehydratase domain-containing protein	2.17561	1.70797	0.761899	0.801203	4.06776	3.45176
NRRL3_01169	fungal-specific transcription factor	2.15864	2.78399	1.18244	1.17913	3.04609	2.87852
NRRL3_01170	major facilitator superfamily protein	3.25516	3.45319	1.88156	1.81007	10.6642	10.8691
NRRL3_01171	hypothetical protein	0.0474426	0.155037	0.063725	0.091036	0.0384554	0.147322
NRRL3_01172	alkyl/aryl-sulfatase	1.15614	0.806803	0.517041	0.398626	1.18204	0.780344
NRRL3_01173	delta(12) fatty acid desaturase	52.8967	51.5373	39.2877	49.0924	59.5175	52.3586
NRRL3_01174	hypothetical protein	0	0	0.386342	0.735888	0	0
NRRL3_01175	thioredoxin-like fold protein	0.0294476	0.0962316	0.037845	0.018022	0.0711353	0
NRRL3_01176	short-chain dehydrogenase/reductase family protein	0.706153	0.371835	0.219408	0.226373	0.709703	0.471011
NRRL3_01177	fungal-specific transcription factor	0.875504	1.00466	0.970142	0.751475	1.03965	1.03951
NRRL3_01178	carboxylesterase family protein	45.0628	50.3164	5.71507	6.18595	37.6437	41.6624
NRRL3_01179	fungal-specific transcription factor	13.8535	13.1887	3.1366	3.25117	10.6662	10.7953
NRRL3_01180	resistance to 7-aminocholesterol Rta-like protein	0.435094	0.477096	0	0.03857	0.377847	0.129761
NRRL3_01181	nitroreductase domain-containing protein	216.937	208.741	69.718	70.8918	199.988	207.911
NRRL3_01182	hypothetical protein	0.252355	0.476456	0.122806	0.091896	0.318128	0.175346
NRRL3_01183	hypothetical protein	0	0	0	0.021551	0	0
NRRL3_01184	hypothetical protein	0.0287846	0.0315633	0	0	0	0
NRRL3_01185	hypothetical protein	0	0	0	0	0	0
NRRL3_01186	amino acid transporter, transmembrane domain-containing protein	29.2905	29.1475	4.03445	3.7876	28.1926	29.5347
NRRL3_01187	glycosyltransferase family 32 protein	2.51966	3.28291	0.288887	0.18342	1.70601	2.28569
NRRL3_01188	hypothetical protein	5.69764	4.94334	1.50339	1.13702	4.87205	5.34968
NRRL3_01188a1	F-box domain-containing protein	0	0	1.57574	1.59222	0	0
NRRL3_01189	alcohol dehydrogenase domain-containing protein	0	0	0	0	0	0
NRRL3_01190	fungal-specific transcription factor	1.40935	1.67598	1.09592	0.875777	1.76979	1.63394
NRRL3_01191	catalase	3.13478	3.41891	5.25731	4.36971	3.2103	2.79222
NRRL3_01192	histidinol dehydrogenase	0.505215	0.861641	0.165755	0.191689	0.39435	0.623867
NRRL3_01193	ubiquitin-conjugating enzyme/RWD-like protein	13.4641	13.3776	6.27297	5.69912	12.835	10.4397
NRRL3_01194	F-box domain-containing protein	0	0.0460449	0	0	0	0
NRRL3_01195	ankyrin repeat domain-containing protein	2.77127	3.17384	1.54474	1.79599	2.8203	2.14972
NRRL3_01196	hypothetical protein	0.0699708	0.0767254	0.24904	0.094872	0.0567161	0.145093
NRRL3_01197	cytochrome P450-like protein	0.449578	0.460124	0.347792	0.349135	0.534417	0.546495
NRRL3_01198	epoxide hydrolase-like protein	0.148273	0.32497	0.36306	0.211924	0.120185	0.11592
NRRL3_01199	hypothetical protein	0.0586111	0.064269	0.040498	0	0	0
NRRL3_01200	fungal-specific transcription factor	1.86066	1.95001	1.49281	1.11566	0.987713	1.13244
NRRL3_01201	major facilitator superfamily protein	0.015897	0.0346906	0	0.009422	0.0384016	0.0165642
NRRL3_01202	histidine phosphatase superfamily protein, clade 1	0.209387	0.114991	0.045855	0.065507	0	0.145571
NRRL3_01203	ribonuclease H-like domain-containing protein	0	0	0.231109	0.110052	0	0
NRRL3_01204	hypothetical protein	0.137912	0.452172	0.147726	0	0.501097	0.286686
NRRL3_01205	hypothetical protein	19.3654	27.1939	13.5744	10.1923	15.8004	11.6976
NRRL3_01206	alpha/beta hydrolase fold-1 domain-containing protein	140.074	197.847	87.9685	63.4787	114.581	100.832
NRRL3_01207	S-adenosyl-L-methionine-dependent methyltransferase domain-containing protein	16.1209	22.142	13.4595	11.6513	15.9347	14.6065
NRRL3_01208	isochorismatase-like domain-containing protein	18.2781	27.2541	17.1192	13.4083	23.135	20.0093
NRRL3_01209	S-adenosyl-L-methionine-dependent methyltransferase domain-containing protein	15.3765	22.4086	11.5916	9.80151	17.878	15.2639
NRRL3_01210	hypothetical protein	4.53593	7.21576	5.16084	4.38488	5.98163	4.67732
NRRL3_01211	hypothetical protein	5.66034	8.7558	8.4234	5.55875	5.73504	3.37038
NRRL3_01212	chitinase-like protein	5.83668	10.3058	5.1389	3.8712	6.88544	5.15849
NRRL3_01213	F-box domain-containing protein	0.982667	1.1167	0.812494	0.752309	1.01371	0.595807
NRRL3_01214	trans-3-hydroxy-L-proline dehydratase	0.0258615	0.140667	0.049429	0.031384	0	0.0269468
NRRL3_01215	hypothetical protein	3.72116	3.57487	2.50875	2.16221	3.01626	2.96809
NRRL3_01216	tannase	0	0.0155182	0	0	0	0
NRRL3_01217	LURP1 domain-containing protein	2.04797	1.51754	2.76104	3.17739	0.538688	0.461841
NRRL3_01218	hypothetical protein	3.38036	3.00737	3.60414	3.59124	2.74001	3.0903
NRRL3_01219	fungal-specific transcription factor	3.67254	3.90961	3.48778	3.12038	2.82801	2.7425
NRRL3_01220	oxidoreductase FAD/NAD(P)-binding domain-containing protein	0.828513	0.894936	0.894418	0.690273	0.591392	0.798871
NRRL3_01221	hypothetical protein	0	0.0675595	0	0	0	0
NRRL3_01222	ankyrin repeat domain-containing protein	0.0326428	0.0712336	0.063414	0	0.0526565	0.0340128
NRRL3_01223	glycoside hydrolase family 55 protein	0.807402	0.861737	0.577993	0.541033	0.589014	0.431889
NRRL3_01224	chitinase-like protein	0.0412726	0.103361	0.014468	0.010335	0.00482008	0.0123309
NRRL3_01225	leucine-rich repeat domain-containing protein	2.21673	2.88231	3.45003	3.39359	1.77718	1.64086
NRRL3_01226	alpha/beta hydrolase fold-1 domain-containing protein	24.9163	23.4376	32.1847	30.2112	17.4893	14.2782
NRRL3_01227	major facilitator superfamily, sugar transporter-like protein	0	0.0356329	0	0.060101	0	0
NRRL3_01228	3-hydroxyacyl-CoA dehydrogenase domain-containing protein	1.54325	1.97421	1.07407	1.25219	1.6678	2.14392
NRRL3_01229	CoA-transferase family III protein	1.59251	1.63268	0.75186	0.808451	1.76306	1.38956
NRRL3_01230	fungal-specific transcription factor	1.22557	0.942009	0.413374	0.583746	0.956274	0.763865
NRRL3_01231	LDLR class B repeat-containing protein	0.384019	0.485823	0.115043	0.073043	0.215571	0.123332
NRRL3_01232	major facilitator superfamily protein	0.221869	0.0936871	0.129031	0.122887	0.0554311	0.0357167
NRRL3_01233	kynurenine formamidase-like protein	0.0629697	0.103401	0.02044	0.019467	0	0
NRRL3_01234	terrelysin	7.50572	19.0312	50.9885	67.682	20.1511	12.3171
NRRL3_01235	tyrosinase copper-binding domain-containing protein	8.9299	9.35351	3.33595	3.01333	8.70752	9.94349
NRRL3_01236	fungal-specific transcription factor	6.4344	6.44831	2.68566	2.58915	6.30562	5.77024
NRRL3_01237	pectin lyase	0.0235042	0.204399	0.074455	0.07091	0.226546	0.242724
NRRL3_01238	nucleoside phosphorylase domain-containing protein	4.94812	5.17225	3.87483	2.98605	5.19148	4.36077
NRRL3_01239	short-chain dehydrogenase/reductase family protein	27.4114	24.5623	12.6597	12.0398	27.7398	25.1287
NRRL3_01240	tetratricopeptide repeat-containing protein	55.4586	51.9325	18.9205	17.5782	50.0913	47.4965
NRRL3_01241	calcium/proton exchanger CAX-like protein	141.941	136.65	75.4345	71.0453	130.399	125.564
NRRL3_01242	vacuolar calcium ion transporter-like protein	107.641	102.787	50.0232	45.3614	88.3963	82.036
NRRL3_01243	vacuolar calcium ion transporter	275.709	255.051	122.564	118.198	211.197	196.583
NRRL3_01244	calcium-transporting ATPase	59.9803	58.321	23.891	24.088	58.4553	55.6295
NRRL3_01245	hypothetical protein	11.737	9.7761	5.54284	5.16871	7.33485	7.21951
NRRL3_01246	hypothetical protein	0	0.0642609	0.037845	0.018022	0.0238693	0.0306835
NRRL3_01247	FAD linked oxidase, N-terminal domain-containing protein	2.77081	2.97832	2.80051	2.25007	2.98467	2.39328
NRRL3_01248	short-chain dehydrogenase/reductase family protein	1.21974	0.993661	1.74249	1.79053	1.2146	0.726404
NRRL3_01249	phosphatidylethanolamine-binding protein-like protein	0	0	0	0.081453	0	0
NRRL3_01250	isochorismatase-like domain-containing protein	1.86711	1.38213	1.83454	1.74718	1.21081	1.65373
NRRL3_01251	major facilitator superfamily protein	0.847416	0.894162	0.854595	0.909653	0.6221	0.51653
NRRL3_01252	cytochrome P450-like protein	22.9121	17.3244	23.6681	20.8509	8.47563	8.7948
NRRL3_01253	hypothetical protein	15.0305	11.2636	24.4609	22.4475	5.36279	5.68443
NRRL3_01254	cytochrome P450	29.7874	23.995	38.2307	35.7669	13.8849	12.931
NRRL3_01255	fungal-specific transcription factor	46.3067	37.809	38.0226	36.8593	25.4129	25.3852
NRRL3_01256	fungal-specific transcription factor	14.2534	12.6011	17.2433	15.6435	8.92231	7.22813
NRRL3_01257	hypothetical protein	0	0.109274	0.135416	0.032242	0.0807762	0
NRRL3_01258	class I/II hydroxymethylglutaryl-CoA reductase-like enzyme	0.17663	0.0244217	1.08333	0.65656	0.214666	0.252973
NRRL3_01259	purine-cytosine permease-like protein	0.237413	0.321549	0.532926	0.316178	0.328199	0.0437745
NRRL3_01260	oxoglutarate/iron-dependent dioxygenase domain-containing protein	1.64703	1.72636	2.29867	1.98212	1.43318	1.31242
NRRL3_01261	alcohol dehydrogenase domain-containing protein	6.41475	14.316	37.0756	29.4122	3.60919	5.13755
NRRL3_01262	globin/protoglobin domain-containing protein	71.3881	64.6415	69.9149	67.7929	46.3976	37.9452
NRRL3_01263	acyl-CoA dehydrogenase	28.2751	27.6946	28.4327	23.4245	19.0784	17.9359
NRRL3_01264	nucleobase cation symporter-1 family protein	1.92585	1.78019	1.61123	1.40107	1.26433	1.49261
NRRL3_01265	carbon-nitrogen hydrolase domain-containing protein	0.222227	0.215028	0.040803	0.069948	0.0848232	0.0818129
NRRL3_01266	dihydropyrimidinase	4.82234	4.04883	1.91145	2.37324	2.02543	1.67502
NRRL3_01267	cysteine-rich transmembrane domain-containing protein	99.7549	100.721	264.935	333.287	41.6319	44.2553
NRRL3_01268	hypothetical protein	0	0	0	0	0	0
NRRL3_01269	major facilitator superfamily protein	2.20017	2.26313	1.65431	1.24632	2.28838	1.76508
NRRL3_01270	major facilitator superfamily, sugar/inositol transporter-like protein	0.0479035	0.0350767	0.050038	0.019062	0.0646291	0.0333313
NRRL3_01271	beta-glucosidase	0.775949	0.460508	0.118643	0.199084	0.636358	0.75145
NRRL3_01272	alcohol dehydrogenase domain-containing protein	1.53406	1.3415	0.701699	0.609663	1.58969	1.25451
NRRL3_01273	fungal-specific transcription factor	0.795426	0.761666	0.44587	0.245494	0.753703	0.700421
NRRL3_01274	YjgF/YER057c/translation inhibitor UK114 family protein	1.94546	1.42252	1.20764	1.42075	0.901424	1.93063
NRRL3_01275	major facilitator superfamily protein	0.087883	0.0723351	0.013978	0.039938	0.0889995	0.0458999
NRRL3_01276	fungal-specific transcription factor	10.6494	10.9857	6.56417	5.63995	10.0252	11.051
NRRL3_01277	arrestin domain-containing protein	0	0.0417724	0.036011	0	0.0308785	0
NRRL3_01278	fungal-specific transcription factor	4.00029	4.18026	2.22055	2.08401	4.78056	4.4888
NRRL3_01279	tannase	0	0	0	0	0	0
NRRL3_01280	carboxylesterase family protein	0	0	0	0	0	0
NRRL3_01281	maltose/galactoside acetyltransferase domain-containing protein	0.0480743	0.0527152	0	0.030798	0.193294	0
NRRL3_01282	alpha-glucosidase	0.400856	0.278437	0.233781	0.190842	0.335748	0.34809
NRRL3_01283	hypothetical protein	0.476506	0.0655987	0.019345	0.036848	0.289741	0.0933465
NRRL3_01284	fungal-specific transcription factor	13.1144	11.0987	6.09205	5.24698	10.562	9.46029
NRRL3_01285	major facilitator superfamily protein	18.031	15.5814	7.86382	7.71131	15.1409	14.806
NRRL3_01286	hypothetical protein	30.011	28.472	12.2509	11.3109	21.7026	25.2158
NRRL3_01287	hypothetical protein	0.407796	0.604891	0.184396	0.190249	0.466573	0.25005
NRRL3_01288	lysine-specific permease	23.1854	23.759	12.4885	13.6283	24.6089	23.5765
NRRL3_01289	major facilitator superfamily protein	0.0164774	0	0	0.00978	0.0133561	0
NRRL3_01290	interferon alpha-inducible protein 6/27-like protein	0.901307	0.53252	0.747121	0.521798	0.786725	0.578207
NRRL3_01291	major facilitator superfamily protein, efflux pump	0.107799	0.0591762	0.050485	0.008013	0.109195	0.140369
NRRL3_01292	phosphoesterase domain-containing protein	4.6704	4.46981	2.25498	1.97935	3.85256	3.4736
NRRL3_01293	fungal-specific transcription factor	0.745468	0.865508	0.374735	0.279023	0.675331	0.605437
NRRL3_01294	ABC transporter	0.222944	0.161144	0.111827	0.053251	0.262834	0.269249
NRRL3_01295	flavin amine oxidase-like protein	22.6032	20.8479	7.99732	7.61649	18.1031	16.4246
NRRL3_01296	mono- and diacylglycerol lipase	1.47009	1.93434	16.3024	14.5625	0.476785	0.796675
NRRL3_01297	short-chain dehydrogenase/reductase family protein	5.21031	5.06542	5.82395	5.05139	5.5512	5.03723
NRRL3_01298	isochorismatase-like domain-containing protein	0	0	0	0	0	0
NRRL3_01299	aquaporin-like protein	0	0	0	0	0	0
NRRL3_01300	FAD/NAD(P)-binding domain-containing protein	3.03558	3.83969	1.83905	1.54583	2.2765	1.71853
NRRL3_01301	hypothetical protein	0.859372	0.867955	0.346664	0.288887	0.659927	0.518511
NRRL3_01302	taurine dioxygenase TauD/TfdA domain-containing protein	0	0	0	0	0	0
NRRL3_01303	hypothetical protein	0	0	0	0	0	0
NRRL3_01304	hypothetical protein	0.0823837	0.0303123	0.017687	0.033689	0	0.11436
NRRL3_01305	hypothetical protein	0.0598236	0.0655987	0	0	0.193241	0
NRRL3_01306	N-acyl-phosphatidylethanolamine-hydrolysing phospholipase D-like protein	4.31564	3.5046	2.43182	2.19283	3.00313	2.77874
NRRL3_01307	COMT-type O-methyltransferase family protein	0.319002	0.185283	0.154337	0.214828	0.304177	0.195604
NRRL3_01308	S-adenosyl-L-methionine-dependent methyltransferase domain-containing protein	0	0	0.711437	0.061596	0	0
NRRL3_01309	hypothetical protein	2.10435	0.866211	11.0613	8.36248	1.3861	1.09702
NRRL3_01310	thiamine pyrophosphate enzyme domain-containing protein	0.103663	0.05251	0.014756	0.004684	0.0388159	0.0415947
NRRL3_01311	major facilitator superfamily protein	1.00935	0.999692	0.051221	0.126833	1.25354	1.06867
NRRL3_01312	kynurenine formamidase-like protein	0.0820695	0.0301967	0	0	0.0223217	0
NRRL3_01313	uncharacterized protein	0.646716	0.319311	0.465037	0.261709	0.602799	0.640182
NRRL3_01314	hypothetical protein	0	0	0	0	0	0
NRRL3_01315	hypothetical protein	0	0	0	0	0	0
NRRL3_01316	mitochondrial matrix protein Mmp37-like protein	5.63968	6.25384	3.21285	2.93129	3.84958	4.26375
NRRL3_01317	major facilitator superfamily, sugar/inositol transporter-like protein	0.0811788	0.213388	0.020392	0.019421	0.0526671	0.0339356
NRRL3_01318	alpha/beta hydrolase fold-1 domain-containing protein	0.798744	0.852807	0.080246	0.05095	0.391937	0.372451
NRRL3_01319	fungal-specific transcription factor	0.148346	0.144612	0.041467	0.039492	0.120245	0.103105
NRRL3_01320	hypothetical protein	0.409374	0.207367	0.041074	0.019559	0.178793	0.229835
NRRL3_01321	major facilitator superfamily protein, efflux pump	63.2856	60.3215	6.11563	5.63345	40.7003	40.9034
NRRL3_01322	ribonuclease H domain-containing protein	0.662305	0.879052	0.229275	0.174686	0.875724	1.27093
NRRL3_01323	aryl sulfotransferase-like protein	1.06185	1.00017	0.110674	0.251347	1.43443	1.36171
NRRL3_01324	2-oxoisovalerate dehydrogenase subunit beta, mitochondrial	10.8394	9.76253	4.26226	3.39628	13.2061	13.2192
NRRL3_01325	hypothetical protein	2.91274	2.144	1.11656	0.98743	2.58733	3.36754
NRRL3_01326	fungal-specific transcription factor	22.2981	22.1098	8.39831	8.15324	19.6568	17.8765
NRRL3_01327	hypothetical protein	7.17929	6.20006	4.3333	3.56418	6.3017	5.07763
NRRL3_01328	major facilitator superfamily protein	6.69421	5.89007	3.7244	3.48906	6.65513	5.96673
NRRL3_01329	two pore domain potassium channel-like protein	0.474568	0.471609	0.120886	0.088561	0.204412	0.154633
NRRL3_01330	hypothetical protein	1.48713	1.79367	0.595829	0.670629	1.74758	2.32392
NRRL3_01331	hypothetical protein	44.3934	32.7652	10.2105	8.90023	35.9839	38.073
NRRL3_01332	CDR ABC transporter domain-containing protein	4.11238	3.5311	0.76108	1.04253	3.06379	3.16287
NRRL3_01333.1	hypothetical protein	72.4933	69.71	9.18284	13.7515	25.3854	31.5211
NRRL3_01334	non-ribosomal peptide synthetase	9.43147	7.83199	1.05976	1.63778	2.77021	3.69355
NRRL3_01335	fungal-specific transcription factor	12.639	11.2424	3.87117	4.42674	7.37794	9.08287
NRRL3_01336	cytochrome P450	18.8293	13.8945	2.98581	5.03174	5.57963	6.60966
NRRL3_01337	hypothetical protein	46.5261	30.4147	5.65299	8.01942	13.7311	17.0142
NRRL3_01338	calycin domain-containing protein	336.312	190.362	27.5032	46.9967	53.0293	75.6045
NRRL3_01339	hybrid polyketide synthase/non-ribosomal peptide synthetase	0.936602	0.698215	0.103657	0.152373	0.225064	0.285458
NRRL3_01340	enoyl reductase	15.6736	10.7651	2.41605	4.18633	1.41836	3.39309
NRRL3_01341	hypothetical protein	5.00266	3.04823	4.20943	3.77315	4.055	2.02802
NRRL3_01342	threonine/serine exporter ThrE domain-containing protein	23.4234	22.9227	7.40038	8.51652	24.9342	24.6339
NRRL3_01343	hypothetical protein	0.112974	0.0622478	0.039039	0.074359	0.0915727	0.117715
NRRL3_01344	P-loop containing nucleoside triphosphate hydrolase domain-containing protein	0.21477	0.0790226	0.103174	0	0.11625	0.149437
NRRL3_01345	lipase EstA/esterase EstB family protein	1.45589	2.00473	0.11111	0.169311	1.67398	1.23483
NRRL3_01346	major facilitator superfamily protein	2.87996	3.17259	2.21665	1.6984	4.13915	3.0425
NRRL3_01347	tripeptidyl aminopeptidase-like protein	5.10136	4.53767	4.42959	3.80244	4.31813	4.16319
NRRL3_01348	class II aldolase/adducin family protein	11.3724	13.6726	8.52352	6.91069	9.31972	9.20566
NRRL3_01349	D-isomer specific 2-hydroxyacid dehydrogenase domain-containing protein	0.170923	0.187423	0.078218	0.059595	0	0.0764722
NRRL3_01350	hypothetical protein	4.87075	1.64621	74.7358	86.0901	8.8035	5.85536
NRRL3_01351	S-adenosyl-L-methionine-dependent methyltransferase domain-containing protein	5.84021	5.54746	3.66853	3.84557	6.1811	6.04657
NRRL3_01352	taurine dioxygenase TauD/TfdA domain-containing protein	1.05286	0.933473	0.815175	0.531192	0.980496	0.606984
NRRL3_01353	flavin-containing monooxygenase	0.470935	0.461088	0.137733	0.232078	0.395353	0.473181
NRRL3_01354	major facilitator superfamily protein	0	0	0.019969	0	0	0
NRRL3_01355	hypothetical protein	0.476524	0.323563	0.115941	0.124223	1.47093	1.46547
NRRL3_01356	phenylalanine ammonia-lyase-like protein	0	0	0.013092	0.006234	0	0
NRRL3_01357	tripeptidyl aminopeptidase-like protein	0.266457	0.162394	0.213417	0.176743	0.227974	0.123481
NRRL3_01358	BTB/POZ domain-containing protein	0	0	0	0.024861	0	0
NRRL3_01359	taurine dioxygenase TauD/TfdA domain-containing protein	0.140778	0.0516273	0.104959	0.114241	0.0761368	0.0490582
NRRL3_01360	major facilitator superfamily, sugar/inositol transporter-like protein	74.2913	69.0463	5.94132	8.91024	65.8355	65.0577
NRRL3_01361	cell wall mannoprotein 1-like protein	2.05491	2.9291	0.281841	0.436182	2.58153	1.49897
NRRL3_01362	plasma membrane proteolipid	113.754	113.871	843.738	1066.36	115.18	107.682
NRRL3_01363	glutathione S-transferase domain-containing protein	198.785	164.942	145.741	158.06	180.925	188.274
NRRL3_01364	alpha carbonic anhydrase-like protein	6.65715	5.09476	3.62629	3.41016	7.86914	6.39466
NRRL3_01364a1	hypothetical protein	0	0	18.837	18.9366	0	0
NRRL3_01365	glycoside hydrolase family 16 protein	4.74449	4.60454	3.91054	4.27794	26.4105	23.6089
NRRL3_01366	flavin amine oxidase-like protein	10.1973	10.4818	5.7223	4.76043	10.7137	9.58712
NRRL3_01367	non-ribosomal peptide synthetase-like protein	0.0221789	0.0323996	0	0.008652	0.00603232	0.061498
NRRL3_01368	six-hairpin glycosidase-like protein	0.256182	0.306438	0.108695	0.048309	0.51899	0.424595
NRRL3_01369	polyketide synthase	0.0295028	0.0287603	0.031995	0.026662	0.023914	0.0375648
NRRL3_01370	serine hydrolase Fsh domain-containing protein	0.150726	0.0416282	0.099616	0.308335	0.0612393	0.235382
NRRL3_01371	magnesium transporter CorA/zinc transporter ZntB family protein	20.9604	16.8054	11.3155	10.8864	16.4418	15.2881
NRRL3_01372	fungal-specific transcription factor	20.6406	20.3368	9.37791	8.33177	21.5046	21.275
NRRL3_01373	purine permease	1.09737	0.894807	0.581296	0.595556	1.08334	1.02617
NRRL3_01374	polyamine transporter	0.463983	0.318043	0.236197	0.13843	0.411337	0.377733
NRRL3_01375	hypothetical protein	0.315755	0.44509	0.043189	0.082265	0.14633	0.0472023
NRRL3_01376	zinc finger domain-containing protein, CCCH-type	13.0382	13.5542	9.24295	8.39621	14.4663	13.6737
NRRL3_01377	ankyrin repeat domain-containing protein	0.450685	0.45302	0.187386	0.156155	0.426179	0.31311
NRRL3_01378	aquaporin-like protein	0.370321	0.317832	0.151868	0.154279	0.430623	0.402633
NRRL3_01379	short-chain dehydrogenase/reductase family protein	0.98286	0.407974	1.14755	1.32128	0.430734	0.443015
NRRL3_01380	ABC transporter type 1, transmembrane domain-containing protein	3.85154	3.26128	1.06661	0.93768	3.94158	3.8634
NRRL3_01381	short-chain dehydrogenase/reductase family protein	6.36457	4.84662	3.70427	3.46131	5.87539	5.15806
NRRL3_01382	fungal-specific transcription factor	4.89348	4.50737	5.05552	4.76992	4.81925	3.90068
NRRL3_01383	xylose isomerase-like, TIM barrel domain-containing protein	0	0.146984	0.069057	0.016442	0	0.0281571
NRRL3_01384	hypothetical protein	0	0	0	0	0	0
NRRL3_01385	metallo-beta-lactamase domain-containing protein	0	0	0	0	0	0
NRRL3_01386	CocE/serine esterase family protein	0	0	0	0.024468	0	0
NRRL3_01387	phytanoyl-CoA dioxygenase-like protein	0	0	0.049618	0.031503	0	0
NRRL3_01388	major facilitator superfamily protein	0.03056	0	0	0.00909	0	0
NRRL3_01389	F-box domain-containing protein	13.0109	12.2645	8.28725	8.12884	21.1847	18.2423
NRRL3_01390	ferric reductase domain-containing protein	0	0	0	0	0	0
NRRL3_01391	carboxylesterase family protein	0	0	0.0094	0.008952	0	0
NRRL3_01392	major facilitator superfamily protein	0.749823	0.367466	0.51157	0.506316	0.646569	0.531997
NRRL3_01393	fungal-specific transcription factor	2.14211	1.87915	1.46965	1.63637	2.58359	2.5534
NRRL3_01394	aspartic peptidase-like protein	46.3458	35.0018	27.4689	28.4055	49.9933	50.5804
NRRL3_01395	glycoside hydrolase-like protein	0.734521	0.526679	0.097278	0.101068	0.400773	0.485755
NRRL3_01396	alpha-L-fucosidase-like protein	0.139066	0.185144	0.055397	0.08207	0.249502	0.175931
NRRL3_01397	fungal-specific transcription factor	6.84215	7.46759	10.1445	8.9912	8.55222	8.24532
NRRL3_01398	major facilitator superfamily protein	2.90103	2.69586	6.27297	5.20782	6.25712	5.72095
NRRL3_01399	5-oxoprolinase	2.0824	2.56019	3.80837	3.25123	3.99888	3.44893
NRRL3_01400	hypothetical protein	0.0563249	0	0.03869	0.110543	0.0456552	0.116797
NRRL3_01401	cytochrome P450-like protein	0.0315671	0.0690565	0.138192	0.159814	0.280187	0.34381
NRRL3_01402	phytanoyl-CoA dioxygenase-like protein	0.206916	0.065057	0.306782	0.21913	0.311274	0.430892
NRRL3_01403	amino acid/polyamine transporter I family protein	0.10265	0.0965025	0.238699	0.166127	0.166291	0.32057
NRRL3_01404	acetate transporter	2.97909	3.56664	10.7838	10.1007	4.75535	3.73755
NRRL3_01405	catechol 1,2-dioxygenase	2.20927	2.73711	2157.69	2067.18	1085.13	1073.36
NRRL3_01406	hypothetical protein	2.49676	1.20493	1.6719	1.4948	4.33046	3.38186
NRRL3_01407	phosphatidylinositol-specific phospholipase C, X domain-containing protein	128.271	129.401	72.7874	68.1176	160.472	148.663
NRRL3_01408	GMC oxidoreductase	244.149	208.551	166.313	170.663	219.497	193.446
NRRL3_01409	alpha/beta hydrolase fold-1 domain-containing protein	6.99721	6.84013	96.9202	99.198	39.9909	40.5179
NRRL3_01410	aldehyde dehydrogenase domain-containing protein	10.8013	12.243	3.38539	3.38291	10.4713	11.3063
NRRL3_01411	acetyl-CoA acetyltransferase	46.6411	47.4003	20.495	18.3313	47.957	47.5026
NRRL3_01412	hypothetical protein	15.9876	13.7625	9.93048	8.70642	12.6031	10.948
NRRL3_01413	hypothetical protein	0	0	0.032828	0.031265	0	0
NRRL3_01414	S-adenosyl-L-methionine-dependent methyltransferase domain-containing protein	17.1906	17.7993	15.3361	12.973	15.5582	15.1587
NRRL3_01415	esterase EstA	0.590843	0.758467	0.604856	0.300923	0.525631	0.420485
NRRL3_01416	hypothetical protein	2.35127	2.80351	1.95509	1.76472	2.42391	1.71266
NRRL3_01417	amino acid/polyamine transporter I family protein	2.64335	3.16813	1.39939	1.2868	1.86857	1.72949
NRRL3_01418	dimethylallyltransferase	0.4837	0.451846	0.090513	0.16163	0.275945	0.224104
NRRL3_01419	hypothetical protein	0.0505614	0.138192	0.097014	0.061596	0.102153	0.131315
NRRL3_01420	flavin monooxygenase-like protein	1.02102	0.942831	0.251936	0.215945	0.860271	0.825932
NRRL3_01421	P-loop containing nucleoside triphosphate hydrolase domain-containing protein	23.839	21.2869	1.24999	1.82538	2.07727	3.15574
NRRL3_01422	IQ domain-containing protein	7.49372	7.12499	1.45106	1.46715	4.53644	3.60769
NRRL3_01423	gamma-glutamylcyclotransferase domain-containing protein	25.6219	27.5737	4.67412	5.6108	11.7341	8.71073
NRRL3_01424	tetrapeptide transporter Opt1/Isp4-like protein	401.419	367.191	21.511	34.9773	251.482	212.063
NRRL3_01425	acid phosphatase	14.7361	12.7982	14.0262	12.9859	12.8959	12.1885
NRRL3_01426	hypothetical protein	0.0197712	0	0.012416	0	0	0
NRRL3_01427	hypothetical protein	0	0	0	0	0	0
NRRL3_01428	fungal-specific transcription factor	3.90368	3.29003	1.7455	1.53673	2.37972	2.52125
NRRL3_01429	short-chain dehydrogenase/reductase family protein	0.249469	0.486078	0.089531	0.102321	0.157326	0.202239
NRRL3_01430	D-xylulose 5-phosphate/D-fructose 6-phosphate phosphoketolase family protein	0.334065	0.784837	0.218734	0.163276	0.758051	0.40774
NRRL3_01431	jacalin-like lectin domain-containing protein	0.0774783	0	0.112553	0.053597	0	0
NRRL3_01432	hypothetical protein	0	0.150939	0.017759	0.016914	0.111575	0.0861713
NRRL3_01433	aminoglycoside phosphotransferase domain-containing protein	0	0	0	0	0	0
NRRL3_01434	fungal-specific transcription factor	0.390137	0.364905	0.306972	0.224365	0.353425	0.191362
NRRL3_01435	phytanoyl-CoA dioxygenase-like protein	0.225062	0.548083	0.481478	0.33627	0.222922	0.31259
NRRL3_01436	cyanamide hydratase	0.241115	0.26439	0.160493	0.1019	0.0978825	0.0422207
NRRL3_01437	fungal-specific transcription factor	1.49796	1.21486	0.901954	0.877677	1.08774	1.20318
NRRL3_01438	aminoglycoside phosphotransferase domain-containing protein	0	0	0	0	0	0
NRRL3_01439	hypothetical protein	12.9721	9.26684	1.04792	1.18684	8.28859	7.617
NRRL3_01440	dimeric alpha-beta barrel domain-containing protein	587.98	584.941	48.702	41.479	404.377	443.187
NRRL3_01441	hypothetical protein	22.8477	28.6024	28.8455	23.0986	4.43728	5.50566
NRRL3_01442	hypothetical protein	0	0.456548	3.97508	4.73224	0	0.433829
NRRL3_01443	hypothetical protein	0	0	9.40832	24.0808	0	0
NRRL3_01444	uncharacterized protein	6.01267	4.8522	2.54116	2.50231	3.97441	3.12922
NRRL3_01445	3-methylitaconate isomerase	8.49127	10.3825	4.4579	4.58843	9.55833	9.5491
NRRL3_01446	hypothetical protein	0.709415	0.777898	3.18617	3.15582	1.03413	0.886732
NRRL3_01447	polyketide cyclase SnoaL-like domain-containing protein	3.1162	3.17303	1.44443	0.945759	3.51785	2.55145
NRRL3_01448	FAD-binding domain-containing protein	0.268373	0.315285	0.06069	0.127161	0.217535	0.239717
NRRL3_01449	major facilitator superfamily protein	2.54227	2.65171	1.51909	1.18708	6.04358	6.23454
NRRL3_01450	stress responsive alpha-beta barrel domain-containing protein	15.3579	9.13766	6.89642	5.4988	13.7728	12.2576
NRRL3_01451	fungal-specific transcription factor	1.05495	0.928725	1.04372	1.33127	0.84307	0.603872
NRRL3_01452	fungal-specific transcription factor	10.2987	9.14254	6.52994	5.76202	9.60584	8.95085
NRRL3_01453	cytochrome P450	1.26215	1.44009	1.01075	1.06502	8.05908	7.64106
NRRL3_01454	rhodopsin-like G-protein coupled receptor	0.754297	0.579041	0.608811	0.397915	0.657254	0.628803
NRRL3_01455	hypothetical protein	17.1872	17.6901	7.81332	7.69089	17.5768	17.9931
NRRL3_01456	DNA glycosylase domain-containing protein	13.4439	12.5185	7.87732	6.9716	10.8189	11.971
NRRL3_01457	hypothetical protein	16.5148	16.8495	9.31238	8.36978	17.1834	16.6639
NRRL3_01458	gamma-glutamyltranspeptidase, involved in sexual development	23.7828	22.3993	9.21026	8.67269	20.6271	21.258
NRRL3_01459	fungal-specific transcription factor	8.92506	8.83553	3.99772	3.83515	6.08726	6.39804
NRRL3_01460	fungal-specific transcription factor	11.7093	11.6596	6.85057	6.33598	10.4798	10.5561
NRRL3_01461	hypothetical protein	0.430757	0.404878	0.133626	0.151503	0.399025	0.288575
NRRL3_01462	glycoside hydrolase family 92 protein	3.76524	4.70003	1.78573	1.23054	2.52607	2.9604
NRRL3_01463	major facilitator superfamily protein	2.25893	1.39066	0.099047	0.039304	0.71748	0.963598
NRRL3_01464	transcription factor NF-X1-like protein	9.42327	8.7052	4.77588	4.56379	11.9688	11.2088
NRRL3_01465	zinc finger domain-containing protein, C2H2, LYAR-type	29.3135	26.3347	13.1853	14.0725	28.8602	27.8245
NRRL3_01466	FAD-linked sulfhydryl oxidase	35.3635	35.1518	14.9222	14.9563	32.8981	32.4041
NRRL3_01467	serine aminopeptidase domain-containing protein	60.0502	62.965	27.1486	24.6657	57.3469	59.7029
NRRL3_01468	proteasome subunit beta type-1	337.416	317.207	175.845	160.621	305.925	298.644
NRRL3_01468a1	hypothetical protein	0	0	4.95104	1.57176	0	0
NRRL3_01469	cyclin Pho80-like protein	19.6779	19.8805	13.9713	12.5895	19.6027	19.3497
NRRL3_01470	hypothetical protein	0.885591	0.700145	0.327288	0.39898	1.1017	0.901304
NRRL3_01471.1	hypothetical protein	0.513178	0.783706	1.03836	3.13156	0.935737	0.420175
NRRL3_01472	NEDD8-specific protease, required for light-dependent development	88.0072	85.7758	34.174	32.4997	82.2803	82.7478
NRRL3_01473	BAR domain-containing protein	11.5568	12.0064	5.7863	5.45069	11.1049	10.6247
NRRL3_01474	telomerase reverse transcriptase-like protein	3.19782	3.12538	1.78773	1.51383	2.74572	2.82499
NRRL3_01475	Rab-GTPase-TBC domain-containing protein	39.0453	39.2524	18.7581	19.129	45.5367	44.3528
NRRL3_01476	protein kinase domain-containing protein	0	0.060939	0.02336	0.011124	0.030081	0.0194305
NRRL3_01477	short-chain dehydrogenase/reductase family protein	0.0316415	0	0.02044	0	0.0256476	0.0656124
NRRL3_01478	alcohol dehydrogenase domain-containing protein	2.14347	2.26935	1.48661	1.32544	1.79734	1.8484
NRRL3_01479	hypothetical protein	4.67837	3.79864	1.88404	1.81675	3.67635	3.9445
NRRL3_01480	alpha/beta hydrolase fold domain-containing protein	13.9665	12.246	4.88112	4.80521	11.9669	12.2734
NRRL3_01481	ATP phosphoribosyltransferase	111.801	110.536	53.3863	52.6415	140.546	138.451
NRRL3_01482	40S ribosomal protein eS28	5211.31	6711.91	19722.1	20084.7	6088.81	6133.41
NRRL3_01483	DNA mismatch repair protein	11.6521	11.1528	8.10193	7.40541	11.6476	11.2137
NRRL3_01484	hypothetical protein	0.0266492	0.0292218	0.033142	0.078909	0.0323478	0.0139529
NRRL3_01485	geranylgeranyl transferase type-2 subunit beta	81.2999	73.1892	33.4627	30.4117	72.3594	71.2137
NRRL3_01486	Rho GTPase-activating protein domain-containing protein	13.0369	13.5286	5.84663	5.80726	13.4108	12.2874
NRRL3_01487	ribosome assembly factor, component of the Rpf2-Rrs1 complex	81.0779	76.5182	48.1663	56.2218	86.1721	84.6845
NRRL3_01488	37S ribosomal protein mS29	57.6375	57.6328	41.2329	41.1622	59.6094	63.6691
NRRL3_01489	tetratricopeptide-like helical domain-containing protein	0.578297	0.457428	0.182022	0.240459	0.438016	0.484049
NRRL3_01490	hypothetical protein	17.5705	15.3049	5.46389	5.46141	13.3034	12.463
NRRL3_01491	zinc finger domain-containing protein, SWIM-type	1.39307	0.952311	0.754612	0.91468	1.65703	1.71541
NRRL3_01492	alcohol dehydrogenase	11.0138	12.9644	5.2225	4.87839	9.98334	10.7562
NRRL3_01493	amidohydrolase-related domain-containing protein	14.9816	16.6899	8.03881	6.59145	14.9906	14.6643
NRRL3_01494	L-rhamnose-1-dehydrogenase	5.65892	5.22151	3.44849	2.41999	7.46759	6.07618
NRRL3_01495	L-rhamnonate dehydratase lraC	3.21142	3.93957	3.63232	3.10735	3.87199	3.28346
NRRL3_01496	fungal-specific transcription factor RhaR, release and catabolism of L-rhamnose	2.49409	2.48995	1.72295	1.49822	2.11969	2.2206
NRRL3_01497	protein kinase domain-containing protein	6.62629	6.89823	1.94351	2.12517	5.67101	6.51882
NRRL3_01498	UBX domain-containing protein	38.0632	35.0686	20.9376	19.0087	36.7736	36.732
NRRL3_01499	cell division control 6-like protein	8.98019	9.73691	6.7076	6.85089	9.70198	8.6504
NRRL3_01500	Rho GTPase-activating protein domain-containing protein	37.656	35.3292	13.3361	13.166	34.7451	35.353
NRRL3_01501	general amino acid permease	11.7727	11.656	9.59701	7.97494	8.82827	9.29696
NRRL3_01502	U6 snRNA-associated Sm-like protein	368.991	327.227	613.348	622.35	342.675	351.912
NRRL3_01503	3'-5' exonuclease domain-containing protein	5.24979	5.65664	3.53809	3.72084	4.89063	6.74264
NRRL3_01504	peroxisome biogenesis factor 10-like protein	9.75511	10.6215	7.70039	6.56687	10.0788	10.594
NRRL3_01505	EXS domain-containing protein	29.6331	32.5168	16.0453	14.4252	29.9305	30.5254
NRRL3_01506	hypothetical protein	7.26917	6.71093	2.64813	2.58317	7.28922	6.16877
NRRL3_01507	hypothetical protein	100.192	102.565	58.627	57.7368	98.5546	103.517
NRRL3_01508	nucleolar protein 12-like protein	33.9963	28.5396	16.8968	17.5173	34.6133	32.8792
NRRL3_01509	tropomyosin	889.632	884.187	453.625	433.278	830.436	832.52
NRRL3_01510	hypothetical protein	37.3782	35.3008	22.7952	22.7229	32.6141	32.3104
NRRL3_01511	sphingolipid C9-methyltransferase	122.397	125.317	74.6822	71.4959	120.838	121.64
NRRL3_01512	fungal-specific transcription factor	2.90178	2.59268	1.17513	1.27815	2.22142	2.02695
NRRL3_01513	major facilitator superfamily protein, efflux pump	2.24784	2.0234	1.13089	1.0267	1.59089	1.60812
NRRL3_01514	copper amine oxidase	10.2719	10.3186	13.7078	11.5296	9.03386	9.76918
NRRL3_01515	fungal-specific transcription factor	1.27725	1.87258	1.40248	1.22439	1.54707	1.85416
NRRL3_01516	peroxin domain-containing protein	34.4226	33.2535	17.8401	16.391	31.2756	31.0396
NRRL3_01517	mitochondrial import inner membrane translocase subunit Tim16	163.465	147.77	121.156	126.841	168.2	180.486
NRRL3_01518	NADP-dependent oxidoreductase domain-containing protein	25.1705	24.293	10.8559	10.1445	24.608	23.6641
NRRL3_01519	poly(A) polymerase domain-containing protein	10.5227	9.6939	4.23219	5.11054	10.617	10.4687
NRRL3_01520	glutathione-dependent formaldehyde-activating enzyme/centromere protein V domain-containing protein	16.8289	16.4123	7.3084	6.39061	14.1915	15.019
NRRL3_01521	hypothetical protein	211.034	308.54	6333.84	7073.45	258.439	239.258
NRRL3_01522	hypothetical protein	16.8836	19.2088	26.2926	31.8444	17.2189	20.2351
NRRL3_01523	glucosidase 2 subunit beta protein-like protein	110.337	111.404	37.6801	34.7139	100.097	100.521
NRRL3_01524	replication termination factor 2-like protein	23.1675	22.8236	11.9483	12.6399	23.7743	23.9355
NRRL3_01525	54S ribosomal protein mL50	121.524	117.053	69.4881	71.5159	141.982	134.899
NRRL3_01526	3-ketoacyl-CoA thiolase	17.0902	15.9177	407.304	416.273	885.699	910.916
NRRL3_01527	hypothetical protein	5.93265	6.57173	6.14541	6.64064	18.2286	16.8097
NRRL3_01528	short-chain dehydrogenase/reductase family protein	1.55744	1.48508	3.35553	2.96294	17.8348	18.3058
NRRL3_01529	phospho-2-dehydro-3-deoxyheptonate aldolase, tyrosine-inhibited	191	196.826	124.016	119.924	494.054	505.715
NRRL3_01530	cytochrome c oxidase assembly protein Cox14-like protein	73.2598	67.7861	42.2155	45.3096	83.5226	78.1769
NRRL3_01531	uncharacterized protein	6.21695	6.16443	6.52162	5.42694	4.85164	5.47868
NRRL3_01532	hexokinase	7.97461	7.18701	3.85079	3.64091	9.24618	9.11093
NRRL3_01533	alpha/beta hydrolase fold domain-containing protein	0.347041	0.228401	0.262624	0.125059	0.35159	0.343535
NRRL3_01534	aryl sulfotransferase-like protein	8.71009	9.43755	5.47109	4.8263	10.653	9.14297
NRRL3_01535.1	hypothetical protein	0.0256775	0.0560338	0.044673	0	0.0208134	0
NRRL3_01536	uridylate kinase	110.272	130.193	102.233	94.6341	123.471	128.402
NRRL3_01537	eukaryotic translation initiation factor 3 subunit M	92.613	98.9034	70.1336	72.906	106.34	106.807
NRRL3_01538	hypothetical protein	387.212	361.021	167.504	160.987	1235.06	1250.9
NRRL3_01539	thioesterase domain-containing protein	18.1155	18.9352	13.0268	12.2783	50.1335	54.02
NRRL3_01540	hotdog domain-containing protein	8.77802	10.2671	4.09864	4.11205	10.811	9.19724
NRRL3_01541	glycosyltransferase family 20 protein	13.7792	14.1707	4.62082	4.54258	14.1262	15.0243
NRRL3_01542	serine-threonine protein kinase 19-like protein	11.2241	12.9254	3.84382	4.09953	11.1074	11.883
NRRL3_01543	START-like domain-containing protein	4.83881	5.48639	2.30678	2.21747	4.66922	4.18449
NRRL3_01544	C2H2 finger domain transcription factor	41.3471	38.2531	16.5954	17.7725	35.8963	34.9485
NRRL3_01545	hypothetical protein	14.8064	16.4501	17.0638	14.2519	33.757	39.5046
NRRL3_01546	condensin complex subunit 2-like protein	38.6119	38.0313	15.7116	15.9861	34.9796	35.6271
NRRL3_01547	sodium/calcium exchanger membrane region-containing protein	10.8413	11.0114	5.93734	5.52236	10.1023	10.3421
NRRL3_01548	actin cytoskeleton-regulatory complex protein Pan1	49.4414	48.3611	18.1234	17.5649	43.3248	44.3191
NRRL3_01549	DNA-directed RNA polymerase II subunit Rpb11	111.078	102.967	80.6731	72.2655	103.592	106.909
NRRL3_01550	hypothetical protein	40.3684	38.5098	14.9386	14.6757	34.0497	35.0212
NRRL3_01551	leucine-rich repeat domain-containing protein	29.2751	24.3245	68.4272	58.3335	26.0772	21.8731
NRRL3_01552	helicase, C-terminal domain-containing protein	20.3836	16.7483	27.8228	25.8712	19.4093	17.2069
NRRL3_01553	Rab effector Noc2-like protein	11.8398	11.7761	3.96874	3.63771	13.4981	13.3176
NRRL3_01554	Arf-GAP family protein	22.7525	21.8079	8.59138	8.08277	19.0972	18.2403
NRRL3_01555	YTH domain-containing protein	9.96169	10.197	5.25562	4.55858	20.1554	18.4764
NRRL3_01556	hypothetical protein	38.1119	41.3016	15.1064	13.0114	38.778	36.5494
NRRL3_01557	phosphatidylinositol kinase-like protein	7.77667	8.09401	2.92722	2.8733	6.73983	6.53815
NRRL3_01558	calcium/calmodulin-dependent protein kinase-like protein	42.8419	41.3591	22.0104	19.6521	39.0882	37.4491
NRRL3_01559	cytochrome P450	116.751	108.826	62.8721	60.2143	113.466	113.864
NRRL3_01560	IGR motif-containing protein	125.215	125.148	98.3603	103.994	129.057	126.101
NRRL3_01561	serine/threonine-protein kinase	47.597	43.9425	21.5863	19.7431	42.9411	42.5003
NRRL3_01562	kinesin, CENP-E family	20.0448	20.2431	8.27038	8.38287	18.6308	18.1103
NRRL3_01563	diacylglycerol O-acyltransferase	24.3385	22.6791	10.2085	9.58313	21.9802	22.1818
NRRL3_01564	PinX1-related protein 1	99.442	91.4105	55.6712	59.5053	97.1272	95.5955
NRRL3_01565	inositol-1,4,5-trisphosphate 5-phosphatase	32.4068	28.6356	12.0707	11.5245	28.3193	27.399
NRRL3_01566	hypothetical protein	34.3077	34.5101	18.4522	16.6287	34.1888	31.6534
NRRL3_01567	tetratricopeptide repeat-containing protein	126.565	123.885	48.8085	46.8987	116.055	123.734
NRRL3_01568	AP-3 complex subunit delta-like protein	21.7103	20.441	9.18941	8.53158	19.6498	19.8564
NRRL3_01569	stress-associated endoplasmic reticulum protein-like protein	909.037	845.93	1106.41	1032.34	844.889	841.091
NRRL3_01570	XPG domain-containing protein	13.1039	12.2521	7.54936	7.71428	13.0464	12.5349
NRRL3_01571	small-subunit processome, Utp21 domain-containing protein	55.0398	50.5746	24.4811	25.1168	53.6594	50.1638
NRRL3_01572	histidine phosphatase superfamily protein, clade 2	8.77805	7.78586	2.70015	2.8066	7.93877	7.81697
NRRL3_01573	diacylglycerol kinase domain-containing protein	53.2932	48.8166	23.0151	20.1294	42.8287	45.9313
NRRL3_01574	lipase, Rog1 family protein	21.7112	20.5228	9.99202	8.93396	19.8721	20.6574
NRRL3_01575	inositol monophosphatase	53.6034	55.7502	29.2205	26.8809	51.4286	48.504
NRRL3_01576	hypothetical protein	7.07621	4.79079	5.54662	3.87933	6.33421	5.44992
NRRL3_01577	protein Hgh1 domain-containing protein	57.667	59.3706	31.9345	29.9952	53.8229	54.3258
NRRL3_01578	transcription initiation factor IIF subunit alpha-like protein	58.7651	53.7451	23.3694	23.2322	58.0548	56.6846
NRRL3_01579	fatty acid synthase beta subunit	146.069	147.567	83.078	81.6502	151.412	140.803
NRRL3_01580	fatty acid synthase alpha subunit	149.352	153.328	78.7571	78.4812	161.65	146.832
NRRL3_01581	tRNA methyltransferase Trm1-like protein	17.9412	16.0687	9.2132	10.5306	18.7368	18.0423
NRRL3_01582	uncharacterized protein	23.2829	26.0165	31.492	28.6647	29.3122	23.445
NRRL3_01583	zinc finger domain-containing protein, C2H2-type	20.6685	20.4489	10.9926	10.3781	19.5708	16.4458
NRRL3_01584	pyruvate dehydrogenase E1 component subunit beta, mitochondrial	502.935	479.911	183.72	184.087	330.03	343.183
NRRL3_01585	5'-nucleotidase/apyrase family protein	23.7079	30.9581	7.65995	7.37009	19.7175	17.4405
NRRL3_01586	alcohol dehydrogenase domain-containing protein	66.8666	60.7027	47.2851	47.2602	67.8594	64.0633
NRRL3_01587	glutamyl-tRNA(Gln) amidotransferase subunit A	23.558	22.8447	13.5133	13.6522	23.1948	23.1528
NRRL3_01588	SPRY domain-containing protein	17.3276	17.7062	7.81614	7.96849	16.5578	15.8926
NRRL3_01589	bystin family protein	51.7429	49.82	28.5618	30.2141	57.9742	53.9668
NRRL3_01590	bZIP transcription factor, major regulator of the unfolded protein response	303.705	281.779	108.418	99.9212	244.186	248.924
NRRL3_01591	protein involved in the vacuolar protein sorting via the multivesicular body pathway	72.8228	68.1907	34.4984	33.6874	62.6996	68.9018
NRRL3_01592	fungal-specific transcription factor	4.74664	4.83899	2.12653	1.85331	4.41455	4.22811
NRRL3_01593	succinyl-CoA:3-ketoacid coenzyme A transferase	18.3775	16.3396	10.9125	10.5703	15.6308	17.3222
NRRL3_01594	hypothetical protein	0.296046	0.373294	0.231975	0.167906	0.275943	0.20056
NRRL3_01595	major facilitator superfamily protein	59.9909	56.6346	34.6555	34.6622	79.9338	64.4242
NRRL3_01596	cytochrome P450-like protein	0.623427	0.476985	0.154436	0.121126	0.37609	0.377733
NRRL3_01597	NADH-cytochrome b5 reductase-like protein	0.330499	0.171765	0.032911	0.073136	0.296076	0.0907572
NRRL3_01598	fungal-specific transcription factor	1.25504	0.991358	0.647353	0.490704	1.22418	0.997434
NRRL3_01599	major facilitator superfamily protein, efflux pump	2.35972	1.68837	0.980528	0.933835	1.62786	1.46486
NRRL3_01600	pyridoxal phosphate phosphatase-related protein	3.20861	3.31922	1.67423	1.50071	2.50266	2.83868
NRRL3_01601	hypothetical protein	62.0048	54.5303	15.0803	13.3087	44.3755	47.968
NRRL3_01602	hypothetical protein	0.318411	0.222301	0.018759	0.053597	0.117443	0.0304353
NRRL3_01603	hypothetical protein	0.149083	0.136274	0.063725	0.06069	0.100735	0.15534
NRRL3_01604	hypothetical protein	0.0725014	0	0	0	0.234192	0.03796
NRRL3_01605	hypothetical protein	0.713629	0.67089	0.561724	0.45855	0.248376	0.213209
NRRL3_01606	alpha-arabinofuranosidase Abf51A	2.00924	1.75701	0.746026	0.619798	1.03081	0.993852
NRRL3_01607	solute carrier family 35 member SLC35F1/F2/F6-like protein	44.0022	44.9425	24.9369	26.6175	48.7405	44.5116
NRRL3_01608	hypothetical protein	0	0	0	0	0	0
NRRL3_01609	hypothetical protein	0.296588	0	0	0	0	0
NRRL3_01610	aspartic peptidase-like protein	2.26278	2.85119	0.919566	0.86378	3.66811	3.10223
NRRL3_01611	major facilitator superfamily protein	0.711775	0.811693	0.147517	0.158053	0.738422	0.771302
NRRL3_01612	hypothetical protein	76.3021	81.3621	23.8606	26.1722	93.624	96.7198
NRRL3_01613	hypothetical protein	3.08828	3.16069	0.147726	0.609663	1.39095	2.71744
NRRL3_01614	AdipoR/haemolysin-III-related protein	1.98612	2.32907	0.35665	0.390617	1.20747	1.29353
NRRL3_01615	sensitivity to red light reduced SRR1 domain-containing protein	0	0	0	0	0	0
NRRL3_01616	heterokaryon incompatibility domain-containing protein	0.129033	0.0909933	0.045614	0.070593	0.0672631	0.163238
NRRL3_01617	hypothetical protein	0	0	0	0.027151	0	0
NRRL3_01618	3-hydroxyisobutyrate dehydrogenase-related protein	0.118855	0.19533	0.038518	0.09171	0.0242652	0.0311924
NRRL3_01619	hypothetical protein	25.4354	18.3743	1.42287	0.923944	0.836497	0.35903
NRRL3_01620	hypothetical protein	3.63718	1.80643	0.590904	0.703457	0.667944	0.64415
NRRL3_01621	hypothetical protein	1.93902	1.94505	2.9032	2.59599	1.02199	0.924178
NRRL3_01622	FAD linked oxidase, N-terminal domain-containing protein	0.0239408	0.0654337	0.00742	0.049467	0.0194056	0.0745884
NRRL3_01623	hypothetical protein	0.961346	1.28814	10.3872	11.1291	0.519779	0.668166
NRRL3_01624	cytochrome P450	5.91496	5.78479	2.56379	2.30764	4.76857	4.96392
NRRL3_01625	hypothetical protein	14.3526	13.7586	10.6613	10.2846	14.9993	13.168
NRRL3_01626	hypothetical protein	26.8202	29.4092	28.4463	25.6658	28.355	29.5656
NRRL3_01627	acid protease	0.198733	0.362955	0.086666	0.123809	1.42084	2.44664
NRRL3_01628	hypothetical protein	1.03984	0.846065	1.2098	1.19409	1.63109	1.81722
NRRL3_01629	signal peptidase complex catalytic subunit Sec11	104.293	98.4855	36.1929	34.7039	81.5887	81.6455
NRRL3_01630	glycosyltransferase	0.778157	0.808378	0.598594	0.210685	1.17836	0.896142
NRRL3_01631	NAD(P)H-dependent FMN reductase-like protein	6.55761	6.49483	5.82629	5.41012	9.25874	8.87149
NRRL3_01632	amine oxidase domain-containing protein	0.0182703	0	0.011434	0.010889	0.0294721	0.0190371
NRRL3_01633	uncharacterized protein	1.24225	1.79985	1.5839	1.22385	2.58867	2.81936
NRRL3_01634	aldehyde dehydrogenase domain-containing protein	4.62473	5.37619	5.75945	4.64935	5.25652	4.69202
NRRL3_01635	alcohol dehydrogenase domain-containing protein	0.446754	0.206415	0.646986	0.544528	0.743108	0.612428
NRRL3_01636	nucleoside phosphorylase domain-containing protein	0	0.0154879	0	0.008337	0	0
NRRL3_01638	von Willebrand factor A domain-containing protein	0.344223	0.290415	0.153542	0.032496	0.150338	0.193257
NRRL3_01639	hypothetical protein	0	0	0.019345	0.018424	0	0
NRRL3_01640	cytochrome P450	1.63763	2.14258	3.53258	2.91578	1.74973	1.47371
NRRL3_01641	fungal-specific transcription factor	2.84411	3.52431	2.78041	2.02826	3.2424	4.14395
NRRL3_01642	protoporphyrin uptake protein	0.552254	0.534364	0.276142	0.121381	0.316058	0.406286
NRRL3_01643	pyridoxal phosphate-dependent decarboxylase family protein	0.0537689	0.0589594	0.011285	0.042989	0.0291038	0.0187993
NRRL3_01644	siderophore iron transporter	0.0980316	0.0921605	0.026262	0.008337	0.102132	0.0292886
NRRL3_01645	hypothetical protein	0.249286	0.297753	0.133542	0.114205	0.3608	0.264386
NRRL3_01646	hypothetical protein	1059.25	912.58	641.533	708.844	1372.87	1312.41
NRRL3_01647	ATP-dependent RNA helicase	22.7575	20.1748	13.9856	15.5956	22.2078	21.21
NRRL3_01648	xylanase Xyn11B	2.20091	2.31488	2.63634	2.02019	1.34718	0.983101
NRRL3_01649	hypothetical protein	0	0	0	0	0	0
NRRL3_01650	hypothetical protein	0	0	0	0.089716	0	0
NRRL3_01651	major facilitator superfamily, sugar/inositol transporter-like protein	0.0768255	0.0169829	0.115555	0.055026	0.12442	0.0800498
NRRL3_01652	xylose transporter	112.171	117.925	220.549	192.641	402.138	372.916
NRRL3_01653	multicopper oxidase	0	0.0155182	0.043859	0.041771	0.0682594	0.0731461
NRRL3_01654	UbiA prenyltransferase family protein	0	0.0289808	0.15175	0.096349	0.0214229	0.0820707
NRRL3_01655	COMT-type O-methyltransferase family protein	0	0	1.1739	0.869558	0	0
NRRL3_01656	hypothetical protein	0.0984463	0.0810296	0.283634	0.345163	0.179295	0.153739
NRRL3_01657	protein tyrosine phosphatase domain-containing protein	4.44437	4.16766	2.19376	2.16476	4.45364	4.44736
NRRL3_01658	nucleoside phosphorylase domain-containing protein	0.882454	0.826906	0.505139	0.490518	0.903848	0.802475
NRRL3_01659	thiopurine S-methyltransferase family protein	0.634476	0.549333	0.481478	0.416864	0.460179	0.869764
NRRL3_01660	bZIP transcription factor	1.60831	2.03142	1.94028	1.6631	1.79864	1.82429
NRRL3_01661	hypothetical protein	0.344569	0.377832	0.452733	0.923944	0.488247	0.717165
NRRL3_01662	uncharacterized protein	0.310861	0.369252	0.083333	0.126983	0.0631509	0.216028
NRRL3_01663	short-chain dehydrogenase/reductase family protein	0	0	0	0	0	0
NRRL3_01664	nuclear transport factor 2 domain-containing protein	3.52513	1.84116	0.251206	1.25603	0.952907	1.22494
NRRL3_01664a1	hypothetical protein	0	0	4.50251	1.55931	0	0
NRRL3_01665	glycosyltransferase family 25 protein	7.36598	8.48938	5.54719	5.04106	7.81734	8.4818
NRRL3_01666	arrestin domain-containing protein	1.91365	2.45552	1.30646	1.18265	2.14514	1.93034
NRRL3_01667	ubiquitin-conjugating enzyme E2 domain-containing protein	1.88097	1.53547	1.49306	1.30346	1.49642	1.21953
NRRL3_01668	hypothetical protein	5.34495	4.76234	6.65963	6.65963	4.87384	3.13348
NRRL3_01669	ankyrin repeat domain-containing protein	0.529481	0.733342	0.235411	0.265719	0.722753	0.638791
NRRL3_01670	non-structural maintenance of chromosomes element 1-like protein	10.0326	9.30433	5.37927	4.93337	9.47003	8.62636
NRRL3_01671	splicing factor U2af 23kDa subunit	92.4122	91.8075	65.7843	67.396	89.6771	91.1926
NRRL3_01672	FAD-dependent oxidoreductase domain-containing protein	5.33884	6.33839	2.9186	2.92528	7.61367	7.92602
NRRL3_01673	short-chain dehydrogenase/reductase family protein	90.8048	86.477	55.4153	53.0192	92.5567	97.9364
NRRL3_01674	negative cofactor 2 complex subunit beta	74.2982	70.3611	43.9108	47.5287	72.6182	70.7697
NRRL3_01674a1	amino acid transporter, transmembrane domain-containing protein	0	0	0	0	0	0
NRRL3_01675	fungal-specific transcription factor	10.9074	10.1522	7.43161	6.04598	8.84116	8.51942
NRRL3_01676	hypothetical protein	2.24931	1.12528	1.12928	1.4757	1.56737	1.68594
NRRL3_01677	phospholipase/carboxylesterase/thioesterase domain-containing protein	3.92846	4.386	2.0489	1.72704	4.42893	4.68867
NRRL3_01678	zinc finger, C2H2-type and DNA breaking-rejoining enzyme, catalytic core domain-containing protein	31.9057	30.0995	15.7015	14.6293	30.4508	31.3956
NRRL3_01679	BTB/POZ domain-containing protein	10.4673	9.42044	5.75617	5.19462	7.49727	7.64841
NRRL3_01680	hypothetical protein	3.27422	3.37492	2.14335	2.39629	3.87456	3.2752
NRRL3_01681	Skp1/BTB/POZ domain-containing protein	33.1992	30.6148	17.7989	16.2571	31.0889	29.7062
NRRL3_01682	MADS-box transcription factor	11.5513	8.86696	9.58537	8.87881	6.20346	7.52313
NRRL3_01683	hypothetical protein	0.350479	0.307603	0.050387	0.143963	0.284087	0.583864
NRRL3_01684	MADS-box transcription factor	0.23969	0.262828	0.325431	0.619869	0	0
NRRL3_01685	hypothetical protein	29.5714	30.1935	20.1783	20.7598	30.5977	31.2993
NRRL3_01686	MADS-box transcription factor	8.46635	9.93119	13.2732	11.7841	7.34123	7.18082
NRRL3_01687	homeobox-like domain-containing protein	2.13382	2.01718	2.0864	0.9171	1.90847	2.14673
NRRL3_01687a1	hypothetical protein	0	0	46.4625	34.8351	0	0
NRRL3_01688	nucleoside phosphorylase domain-containing protein	13.6538	12.8924	9.24437	7.15338	10.5806	11.3288
NRRL3_01689	KAP family P-loop domain-containing protein	0	0.0603499	0	0	0.0446112	0
NRRL3_01690	WD repeat-containing protein	0.0587613	0.0858403	0.012381	0.011791	0	0.0205448
NRRL3_01691	kinesin light chain-like protein	5.69839	5.69397	4.14374	3.88504	5.47873	6.16245
NRRL3_01692	hypothetical protein	6.51039	6.38747	3.49844	2.08241	5.23083	6.18862
NRRL3_01693	hypothetical protein	0.945697	0.969001	0.555052	0.537895	0.779116	0.872891
NRRL3_01694	fungal-specific transcription factor	0.0692204	0	0	0	0	0
NRRL3_01695	hypothetical protein	0.347083	0.152691	0.199232	0.474362	0.449798	0.433835
NRRL3_01696	zinc finger domain-containing protein, C2H2-type	10.355	12.0703	8.25343	7.70787	10.001	11.9841
NRRL3_01697	hypothetical protein	1062.13	986.98	2215.19	2000.09	962.149	998.41
NRRL3_01698	hypothetical protein	111.22	106.06	75.9676	70.9447	104.955	108.628
NRRL3_01699	hypothetical protein	42.7567	30.9729	72.6322	82.0516	34.2372	35.6415
NRRL3_01700	protein kinase domain-containing protein	62.8066	57.9818	39.019	36.6657	52.9752	54.3863
NRRL3_01701	chromo domain-containing protein	32.1029	31.8966	17.045	15.7208	28.0185	28.3483
NRRL3_01702	major facilitator superfamily domain-containing protein	0.531814	0.443252	0.297914	0.270831	0.413836	0.531978
NRRL3_01703	flavin reductase domain-containing protein	0	0	0.027426	0.05224	0	0
NRRL3_01704	short-chain dehydrogenase/reductase family protein	0.181629	0.159409	0.047882	0.068402	0.117837	0.113702
NRRL3_01705	alcohol dehydrogenase domain-containing protein	4.72458	4.96222	2.76594	2.33568	4.01414	4.74495
NRRL3_01706	fungal-specific transcription factor	12.618	11.9349	6.61336	6.32685	12.6871	11.3711
NRRL3_01707	metallo-beta-lactamase domain-containing protein	3.31215	3.86535	2.53028	2.09233	3.64349	2.63773
NRRL3_01708	3-beta hydroxysteroid dehydrogenase/isomerase domain-containing protein	4.83117	5.76839	2.03702	2.08111	4.52508	4.08319
NRRL3_01709	hypothetical protein	0	0.0718514	0.046099	0	0.158288	0
NRRL3_01710	major facilitator superfamily protein	0.504355	0.286148	0.252319	0.240303	0.535643	0.235679
NRRL3_01711	major facilitator superfamily protein	4.29849	4.63182	2.66121	2.61299	4.17801	3.93602
NRRL3_01712	hypothetical protein	11.8159	13.7061	7.07012	6.29903	10.9231	9.97178
NRRL3_01713	flavin reductase domain-containing protein	51.1928	43.1851	21.3606	24.3409	42.0081	38.4267
NRRL3_01714	YciI-related domain-containing protein	3.05663	1.62559	2.20217	2.43558	1.65199	1.06228
NRRL3_01715	D-lactate dehydrogenase	0.727585	0.813462	0.875595	0.697752	0.670688	1.12968
NRRL3_01716	N-acetylneuraminate lyase-like protein	1.67008	1.25489	0.78604	0.729414	1.37878	0.934685
NRRL3_01717	aldehyde dehydrogenase domain-containing protein	0.314275	0.402001	0.067444	0.192698	0.339584	0.327465
NRRL3_01718	hypothetical protein	3.32069	3.15583	0	0	3.14018	3.46006
NRRL3_01719	NADPH dehydrogenase	0.709933	0.519063	0.530299	0.548336	0.613799	0.542533
NRRL3_01720	hydantoinase B/oxoprolinase family protein	0.0790363	0.0619219	0.058886	0.042886	0.0366278	0.0353279
NRRL3_01721	alcohol acetyltransferase/N-acetyltransferase family protein	97.7198	79.9741	132.833	107.602	74.3921	63.2838
NRRL3_01722	alpha/beta hydrolase fold-3 domain-containing protein	28.9246	22.6151	42.6823	36.0721	19.3223	17.6351
NRRL3_01723	hypothetical protein	0	0.647219	0.486436	0.463272	0.47843	0
NRRL3_01724	alpha/beta hydrolase fold-1 domain-containing protein	0.569263	0.323779	6.81522	5.5963	0.136839	0.131983
NRRL3_01725	chromate transporter-like protein	3.88783	3.36568	3.68034	3.32606	1.92659	2.46019
NRRL3_01726	histidine phosphatase superfamily protein, clade 1	9.55258	9.82684	26.9739	20.7947	6.1466	5.43874
NRRL3_01727	prolyl oligopeptidase catalytic domain-containing protein	14.2816	13.9938	3.41608	3.20526	11.1436	11.2303
NRRL3_01728	hypothetical protein	0	0	0	0.013356	0	0
NRRL3_01729	haemerythrin-like protein	0	0	0.121211	0.086579	0	0
NRRL3_01730	major facilitator superfamily protein	3.24064	2.9328	1.29379	1.01275	5.76955	4.65942
NRRL3_01731	beta-glucuronidase	0.0255136	0.0975699	0.031688	0.007545	0.11328	0.0794886
NRRL3_01732	major facilitator superfamily protein	0.0341153	0	0	0	0.0138952	0.0355471
NRRL3_01733	squalene hopene cyclase-like protein	0.171221	0.0723001	0.008223	0.007831	0.0427772	0
NRRL3_01734	trimeric LpxA-like protein	2.64095	1.98188	0.123807	0	0.789379	1.15949
NRRL3_01735	hypothetical protein	140.772	122.751	16.3707	17.6248	87.7042	57.7383
NRRL3_01736	fasciclin domain-containing protein	0.0497299	0.0545305	0.033591	0.063984	0.160041	0.103121
NRRL3_01737	alpha-galactosidase	0.146021	0.114434	0	0.037862	0.0677065	0.0436262
NRRL3_01738	fungal-specific transcription factor	0.331605	0.684359	0.350532	0.218723	0.379433	0.497913
NRRL3_01739	glycoside hydrolase family 88 protein	0.176606	0.174309	0.167094	0.212183	0.200355	0.128868
NRRL3_01740	major facilitator superfamily protein	0.0672623	0.0369697	0.010569	0.090592	0.0817131	0.0875629
NRRL3_01741	alginate lyase domain-containing protein	0.127418	0.093223	0.296986	0.141422	0.20639	0.0885841
NRRL3_01742	polysaccharide lyase-like protein	0.0387791	0.0425226	0	0.024276	0.0314331	0.0404066
NRRL3_01743	hypothetical protein	9.8388	10.0838	4.63488	4.91304	7.23364	8.19113
NRRL3_01744	ankyrin repeat domain-containing protein	16.4638	12.9556	8.86966	7.49492	17.4111	15.4795
NRRL3_01745	actin family protein	44.5055	45.4433	21.3633	22.0362	44.9563	45.8786
NRRL3_01746	YjgF/YER057c/translation inhibitor UK114 family protein	138.199	139.715	142.211	131.812	99.5419	98.4164
NRRL3_01747	hypothetical protein	0.875755	0.481345	0.827566	0.788158	0	0.684951
NRRL3_01748	hypothetical protein	3.10238	2.93377	2.39714	2.40592	2.63004	2.9064
NRRL3_01749	FAD linked oxidase, N-terminal domain-containing protein	35.6521	35.8614	20.0088	19.6838	39.5446	37.6791
NRRL3_01750	nucleoside phosphorylase domain-containing protein	0.0374008	0.0410113	0.105977	0.044858	0.0755635	0.0777471
NRRL3_01751	hypothetical protein	0.0583599	0.0320501	0.012037	0.034391	0.0473047	0.0203372
NRRL3_01752	hypothetical protein	310.74	295.123	110.757	106.809	188.43	178.062
NRRL3_01753	major facilitator superfamily protein	0.0917894	0.221189	0.011586	0.066208	0.118953	0.0765516
NRRL3_01754	fructosamine/ketosamine-3-kinase family protein	0	0	0	0	0	0
NRRL3_01755	DNA/RNA-binding protein Kin17 domain-containing protein	31.9109	29.2315	13.0845	13.461	30.5708	30.5409
NRRL3_01756	pyrroline-5-carboxylate reductase	2.11786	2.18369	1.13491	1.17913	7.58323	6.85011
NRRL3_01757	proline oxidase-like protein	0.35567	0.331532	0.14594	0.053458	0.245072	0.203912
NRRL3_01758	hypothetical protein	2.48318	2.95956	3.37997	2.14601	3.58733	3.14963
NRRL3_01759	trehalase	35.666	37.9171	12.1245	11.2095	29.1459	26.9838
NRRL3_01760	catalase	1.17861	1.81404	1.46459	1.41404	0.920289	0.58593
NRRL3_01761	quercetin 2,3-dioxygenase	1.13952	0.937208	0.653796	0.492338	0.788987	0.593797
NRRL3_01762	sensitivity to red light reduced SRR1 domain-containing protein	0.0375965	0.123267	0.272311	0.067655	0.0607975	0.0391744
NRRL3_01763	thiamine pyrophosphate enzyme domain-containing protein	0.0327546	0.0986137	0.030268	0.019217	0.0662753	0.0681735
NRRL3_01764	major facilitator superfamily protein	0.955423	1.0267	0.75046	0.645556	0.960263	0.856176
NRRL3_01765	hypothetical protein	307.017	730.304	0	0	427.533	450.624
NRRL3_01766	zinc-regulated transporter	140.918	251.532	7.37308	7.43775	194.559	158.548
NRRL3_01767	hypothetical protein	59.166	58.0858	32.5204	32.2688	43.3679	51.6305
NRRL3_01768	ketoreductase	12.5276	9.8202	1.60857	2.18853	5.68744	5.98185
NRRL3_01769	hypothetical protein	1.61329	1.10576	1.5316	1.51203	1.47111	1.14078
NRRL3_01770	hypothetical protein	6.66425	7.0988	4.36564	3.44939	6.59786	4.81131
NRRL3_01771	hypothetical protein	0.534565	0.602912	0.651912	0.447391	1.31203	1.24112
NRRL3_01772	hypothetical protein	0	0	0	0	0	0
NRRL3_01773	hypothetical protein	0	0	0	0	0	0
NRRL3_01774	cysteine aminopeptidase	2.56737	4.33926	1.19397	0.784219	2.55817	3.23737
NRRL3_01775	EF-hand domain-containing protein	73.2631	72.9656	105.771	117.523	71.3701	61.9814
NRRL3_01776	aorsin	4.79315	9.02538	1.00649	0.614652	1.84776	2.31106
NRRL3_01777	chymotrypsin inhibitor	0	0	0	0	0	0
NRRL3_01778	hypothetical protein	0.0726486	0.264921	0.619043	0.515869	0.0784503	0.100846
NRRL3_01779	bicarbonate transporter family protein	0.0568566	0.0312503	0.017759	0	0.0345933	0.0296953
NRRL3_01780	SET domain-containing protein	0.655752	0.58965	0.524256	0.397872	0.75473	0.587634
NRRL3_01781	major facilitator superfamily protein	13.2679	13.3375	9.83934	9.60843	11.8656	10.067
NRRL3_01782	catalase CatR	11.1184	15.7914	8.04469	5.96115	15.0843	12.7738
NRRL3_01783	catalase-peroxidase	39.7183	47.5946	66.4078	50.3427	44.9872	44.2954
NRRL3_01784	flavin amine oxidase-like protein	0.517961	0.340853	0.163315	0.124431	0.307922	0.233972
NRRL3_01785	heterokaryon incompatibility domain-containing protein	0.234978	0.135024	0.166933	0.125862	0.127007	0.209879
NRRL3_01786	hypothetical protein	0.0429966	0	0.013627	0.012978	0.0348516	0
NRRL3_01787	xyloglucanase Xeg74C	0.0274745	0.0301267	0.045197	0.016142	0.0222699	0.0666709
NRRL3_01788	alpha-hydroxy acid dehydrogenase family protein, FMN-dependent	0.469418	0.163938	0.054336	0.025874	0.380496	0.466897
NRRL3_01789	major facilitator superfamily protein	0.0452825	0.132135	0.028322	0.017982	0.0610929	0.0628583
NRRL3_01790	beta-hexosaminidase-like protein	0.0334547	0	0.020733	0.006582	0.0181083	0.0464398
NRRL3_01791	hypothetical protein	0	0	0	0	0	0
NRRL3_01792	amino acid/polyamine transporter I family protein	52.7256	50.9737	32.5235	32.8982	58.8776	51.0031
NRRL3_01793	hypothetical protein	1.55215	0.477045	0.131312	0.250118	0.704769	0.711969
NRRL3_01794	magnesium transporter CorA/zinc transporter ZntB family protein	68.3151	71.2435	36.9795	34.6458	40.0683	27.1196
NRRL3_01795	hypothetical protein	21.4474	24.1399	299.796	267.145	18.1204	14.6623
NRRL3_01796	2,5-diamino-6-ribosylamino-4(3H)-pyrimidinone 5'-phosphate reductase	17.9242	20.2885	13.5136	10.5088	17.3959	14.7428
NRRL3_01797	hypothetical protein	0.270298	0.26947	0.236362	0.330156	0.298693	0.230481
NRRL3_01798	leucine-rich repeat domain-containing protein	0	0	0	0.009873	0	0
NRRL3_01799	hypothetical protein	48.2695	22.555	120.475	138.315	26.1983	18.8088
NRRL3_01800	aromatic-L-amino-acid decarboxylase family protein	10.0042	9.78591	8.32712	7.97814	11.6358	10.4572
NRRL3_01801	hypothetical protein	0	0.0142862	0	0	0	0.0135753
NRRL3_01802	hypothetical protein	0.0133661	0	0.024809	0.007876	0.0108342	0.0139271
NRRL3_01803	uncharacterized protein	18.1713	17.9332	27.1683	26.5495	12.2745	12.2026
NRRL3_01804	polyketide synthase	0.0123606	0.0203138	0.001882	0.003584	0.00502203	0.0160911
NRRL3_01805	fatty acyl-CoA reductase-like protein	0	0	0.013292	0.025319	0	0
NRRL3_01806	hypothetical protein	0.0637892	0.139202	0	0	0	0.198083
NRRL3_01807	chloramphenicol acetyltransferase-like domain-containing protein	0.556309	0.480654	0	0.080921	0.314323	0.0528557
NRRL3_01808	fungal-specific transcription factor	0.826441	0.526639	0.583329	0.370367	0.669887	0.535339
NRRL3_01809	major facilitator superfamily protein	0.0393467	0.0646102	0.049665	0.035475	0.174698	0.040998
NRRL3_01810	metallopeptidase, extracellular	0	0.0140081	0.031572	0.007517	0.0206073	0
NRRL3_01811	OHCU decarboxylase, involved in purine utilization	12.2702	12.6785	9.24437	7.54642	11.4281	11.7403
NRRL3_01812	ADF-H/gelsolin-like domain-containing protein	17.8383	17.2321	8.15876	7.63942	17.2874	17.1355
NRRL3_01813	pseudouridine synthase II-like protein	26.7935	26.9485	12.8824	13.8601	29.9224	27.2548
NRRL3_01814	hypothetical protein	36.115	33.2543	13.9781	13.9336	33.5096	34.5579
NRRL3_01815	rRNA-processing protein Ebp2	68.5135	64.9434	38.1147	42.9406	75.3205	73.523
NRRL3_01816	heterokaryon incompatibility domain-containing protein	1.59154	1.37999	1.12617	0.932644	1.11008	1.27276
NRRL3_01817	major facilitator superfamily protein	0.182961	0.27351	0.125603	0.109653	0.24259	0.242585
NRRL3_01818	fungal-specific transcription factor	11.736	11.6422	6.11635	6.12954	12.0114	12.2286
NRRL3_01819	major facilitator superfamily protein	18.8592	17.8083	9.64924	8.03144	17.7542	17.984
NRRL3_01820	glutamine amidotransferase domain-containing protein	39.6877	37.6565	15.439	14.7038	53.1096	58.0247
NRRL3_01821	repressor of the phospholipid biosynthetic genes Opi10-like protein	15.867	13.8679	9.23594	8.70576	13.7691	15.5118
NRRL3_01822	NUDIX hydrolase domain-containing protein	34.6573	35.5857	19.2832	18.2789	44.6034	45.5322
NRRL3_01823	RNA polymerase Rpb8-like protein	150.013	145.649	109.66	108.765	165.906	150.594
NRRL3_01824	elongator complex protein 4-like protein	19.2055	18.9511	9.87881	9.84629	19.1094	18.7594
NRRL3_01825	hypothetical protein	80.1221	89.9092	173.672	148.455	83.1523	73.3422
NRRL3_01826	tRNA-splicing endonuclease subunit Sen34-like protein	23.8495	22.126	10.9715	9.7115	22.6304	20.3726
NRRL3_01827	ribonuclease P subunit p29-like protein	7.5878	6.98555	3.92705	4.25592	8.41972	9.17457
NRRL3_01828	oxoglutarate/iron-dependent dioxygenase domain-containing protein	3.64156	3.31078	2.26982	1.51602	2.89569	2.28154
NRRL3_01829	AAA-type ATPase family protein	0.819863	0.645914	0.638695	0.500662	1.22582	1.33527
NRRL3_01830	hypothetical protein	0.398488	0.542852	0.203123	0.136132	0.900314	0.767406
NRRL3_01831	ribonuclease H domain-containing protein	0	0	0	0	0	0
NRRL3_01832	plasma-membrane associated VapA-VipC-VapB methyltransferase complex component	13.5469	14.2164	10.2703	9.11504	11.9029	12.7646
NRRL3_01833	glia maturation factor family protein	106.367	115.384	79.4683	80.6504	114.417	113.406
NRRL3_01834	molybdenum cofactor biosynthesis MoaB/Mog domain-containing protein	45.9812	48.8124	28.5104	27.4639	51.2285	52.6604
NRRL3_01835	Ras family GTPase protein	226.509	228.749	95.6659	88.7929	212.813	216.908
NRRL3_01836	taurine dioxygenase TauD/TfdA domain-containing protein	0.0118328	0.012975	0	0	0.0190876	0.0245367
NRRL3_01837	NADP-dependent 3-hydroxy acid dehydrogenase	166.457	176.809	94.324	87.253	143.75	148.082
NRRL3_01838	hypothetical protein	2.6458	1.29122	0.486436	0.463272	1.90658	1.53294
NRRL3_01839	hypothetical protein	0.344569	0.754721	0	0	0.418597	0.35903
NRRL3_01840	hypothetical protein	2.58143	1.69342	0.412695	0.463229	2.63416	3.41018
NRRL3_01841	transcription factor SreA	15.4856	15.8122	16.0786	14.7028	17.5269	16.0467
NRRL3_01842	golgi apparatus membrane protein Tvp15-like protein	460.701	442.22	242.145	231.687	452.507	452.712
NRRL3_01843	DNA glycosylase domain-containing protein	1.21678	0.794985	0.199998	0.142856	0.965307	0.782395
NRRL3_01844	D-amino-acid oxidase	62.4282	60.3053	37.5399	32.8546	76.2532	77.0387
NRRL3_01845	OTU domain-containing protein	15.7413	15.0499	8.76711	8.4879	16.7735	15.6648
NRRL3_01846	MHYT domain-containing protein	58.932	54.4222	28.9051	27.6107	56.0959	47.9493
NRRL3_01847	thioredoxin	2273.9	2296.95	1661.25	1628.76	2105.59	2055.29
NRRL3_01848	hypothetical protein	26.3226	26.0586	10.0888	10.571	24.1615	24.7822
NRRL3_01849	hypothetical protein	3.61262	1.98266	8.11211	2.57527	2.3432	1.884
NRRL3_01850	hypothetical protein	3.30554	3.05846	0	0	2.42825	1.83027
NRRL3_01851	hypothetical protein	0	0	0.078787	0.150071	0	0
NRRL3_01852	AP-1 complex subunit gamma-1	51.205	49.2278	24.7146	22.8445	46.9781	48.0991
NRRL3_01853	CCAAT-binding protein HapC	180.047	180.122	99.0924	95.8302	147.083	161.174
NRRL3_01854	acetamidase regulatory protein	6.13159	7.01256	4.60564	4.73792	7.34427	6.21598
NRRL3_01855	COMT-type O-methyltransferase family protein	45.7482	49.4016	26.0474	22.7549	37.1583	29.6629
NRRL3_01856	hypothetical protein	19.3568	19.4398	11.358	9.97884	16.2648	15.599
NRRL3_01857	deoxyribonuclease TatD-like protein	7.27593	6.42102	4.26363	3.95444	6.96024	6.80725
NRRL3_01858	hypothetical protein	3.09768	3.91751	3.38785	2.46366	2.82891	3.14162
NRRL3_01859	alpha/beta hydrolase fold-1 domain-containing protein	46.821	42.3609	22.2843	22.6641	38.7046	39.8956
NRRL3_01860	sporulation/nuclear morphology SPO7-like protein	14.8295	14.194	8.90482	8.10265	12.5733	13.8805
NRRL3_01861	DNA replication licensing factor Mcm3	32.7583	30.9282	21.8065	20.117	32.0003	30.1965
NRRL3_01862	carbohydrate-binding module family 50 protein	0.485284	0.725457	0.385842	0.70667	0.536264	0.551578
NRRL3_01863	tannase	0.0275168	0.120242	0.042819	0.024468	0.0888841	0.0144072
NRRL3_01864	mitochondrial ATPase BCS1 domain-containing protein	0.223619	0.123213	0.090277	0.257934	0.181258	0.233004
NRRL3_01865	hypothetical protein	75.0375	58.346	21.2437	24.5604	34.6372	37.5149
NRRL3_01866	pentatricopeptide repeat-containing protein	16.5984	16.836	7.94498	7.87285	17.2349	17.0708
NRRL3_01867	signal recognition particle subunit Srp68-like protein	54.4399	54.6955	28.7663	27.7306	52.9908	52.9267
NRRL3_01868	cytochrome P450	13.3544	16.5646	6.48547	6.08472	25.0249	27.2852
NRRL3_01869	rhodanese-like domain-containing protein	45.7428	46.3702	41.899	38.3005	46.0763	46.0307
NRRL3_01870	eukaryotic translation initiation factor 2B	133.182	123.107	46.2733	48.6795	133.36	127.925
NRRL3_01871	thermotolerance protein	13.9238	12.9722	6.12314	5.66248	11.9745	12.6278
NRRL3_01872	Rab-GTPase-TBC domain-containing protein	21.1139	17.012	6.98426	6.79733	17.7162	18.2777
NRRL3_01873	Yip1 domain-containing protein	36.7662	41.1291	20.6588	19.7902	36.1176	35.8283
NRRL3_01874.1	ubiquitin-60S ribosomal protein eL40	3425.74	3717.1	3770.25	3759.02	3729.15	3740.41
NRRL3_01875	RNA polymerase I transcription initiation factor TAF1B/Rrn7-like protein	14.9975	14.3876	8.855	8.3167	15.3325	14.4225
NRRL3_01876	eukaryotic translation initiation factor 5A	3733.07	3412.58	2406.54	2385.96	3684.35	3721.69
NRRL3_01877	vacuolar protein sorting-associated protein 52-like protein	26.4117	25.9969	12.6412	11.4119	26.0198	23.4785
NRRL3_01878	FAD-dependent oxidoreductase domain-containing protein	26.7402	26.0765	15.0723	14.2008	28.8025	27.0035
NRRL3_01879	hypothetical protein	0.773449	0.767378	0.949431	0.765109	0.686612	0.614118
NRRL3_01880	fungal-specific transcription factor	1.6839	1.47517	1.91458	1.56986	1.71354	1.33502
NRRL3_01881	nucleoside phosphorylase domain-containing protein	1.54672	1.16424	1.82961	1.54378	1.94077	1.71179
NRRL3_01882	homogentisate 1,2-dioxygenase	0.676959	0.621496	1.1971	1.42276	0.714576	0.770972
NRRL3_01883	fumarate lyase family protein	3.39036	3.66045	4.11389	3.88665	4.05869	4.16668
NRRL3_01884	peptidase M49 family protein	0	0.170908	0.057017	0.27151	0.0634825	0.323998
NRRL3_01885	hypothetical protein	0	0	1.22221	2.43384	0	0
NRRL3_01886	succinyl-CoA:3-ketoacid coenzyme A transferase	42.8904	39.3743	665.757	682.717	973.13	1009.71
NRRL3_01887	hypothetical protein	0	0	0.386342	0.735888	0	0
NRRL3_01888	fungal-specific transcription factor	3.29677	2.29718	22.0727	25.2346	99.2253	98.5713
NRRL3_01889	tartrate dehydrogenase-like protein	0.5795	0.556044	2.32141	2.16665	15.299	14.8128
NRRL3_01890	fungal-specific transcription factor	6.20349	6.41294	4.10559	3.91666	6.65646	6.0707
NRRL3_01891	polyadenylate-binding protein, cytoplasmic and nuclear	120.175	113.902	51.6946	57.2932	127.794	126.744
NRRL3_01892	HECT domain-containing protein	16.0591	15.008	7.1252	6.64198	14.4268	15.4011
NRRL3_01893	54S ribosomal protein mL41	119.441	111.556	93.5826	97.777	116.093	114.41
NRRL3_01894	small-subunit processome Utp14-like protein	23.7428	22.7945	8.89032	9.74071	26.1052	25.3469
NRRL3_01895	laminarinase	9.78641	9.44692	4.48682	4.09865	9.07041	9.21922
NRRL3_01896	vacuolar calcium ion transporter	30.4056	30.2537	12.5813	13.9636	26.9908	25.4708
NRRL3_01897	37S ribosomal protein uS7m	97.7176	98.9784	61.3656	60.1666	104.198	104.91
NRRL3_01898	low-affinity phosphate transporter	21.708	22.4681	12.098	10.9511	22.6828	21.9336
NRRL3_01899	hypothetical protein	29.3734	27.1086	4.96272	4.54195	27.9356	34.1171
NRRL3_01900	hypothetical protein	43.0975	36.6172	19.2419	16.4587	39.7917	37.8433
NRRL3_01901	uncharacterized protein	24.3877	26.2844	11.5241	12.6799	25.0292	22.561
NRRL3_01902	40S ribosomal protein eS8	3614.04	3744.73	2611.33	2632.78	3860.3	3899.16
NRRL3_01903	calcineurin-like phosphoesterase domain-containing protein	9.54261	10.0113	4.69856	5.01243	9.90902	9.02945
NRRL3_01904	dedicator of cytokinesis Dock1-like protein	13.163	13.669	4.63795	4.31362	12.8966	12.4038
NRRL3_01905	exocyst complex component Sec3 domain-containing protein	12.748	12.0913	4.6161	4.28334	11.8771	11.5568
NRRL3_01906	amino acid/polyamine transporter I family protein	0.735329	0.903051	0.341132	0.201957	0.441096	0.413813
NRRL3_01907	short-chain dehydrogenase/reductase family protein	6.47928	3.85613	0.644623	1.15964	2.71583	2.45255
NRRL3_01908	fungal-specific transcription factor	2.99068	2.96872	1.14763	1.34738	2.89619	3.03419
NRRL3_01909	Srp40 C-terminal domain-containing protein	56.876	52.5616	32.8448	34.6848	61.124	59.9624
NRRL3_01910	F-box domain-containing protein	3.28926	2.62184	1.86538	1.86302	2.60192	2.75288
NRRL3_01911	cytochrome P450-like protein	1.67787	1.75467	4.26498	2.85354	3.31173	2.92989
NRRL3_01912	37S ribosomal protein mS37	194.289	197.719	302.583	307.243	213.33	206.956
NRRL3_01913	DnaJ domain-containing protein	13.2664	12.0043	5.46373	5.98738	12.6201	12.9356
NRRL3_01914	hypothetical protein	5.29098	4.92453	4.74709	4.79471	9.04885	10.4386
NRRL3_01915	GNAT-type acetyltransferase	13.8016	16.5034	9.37225	8.85969	16.441	15.5504
NRRL3_01916	ornithine cyclodeaminase/mu-crystallin family protein	17.3107	17.0952	7.77999	7.4834	14.2734	15.3299
NRRL3_01917	cyclin-like protein	1.83526	1.39164	1.11428	1.07301	1.86738	1.50546
NRRL3_01918	xyloglucanase Xeg12A	8.65126	9.79962	4.85112	4.5682	8.63316	6.84591
NRRL3_01919	C-8 sterol isomerase	125.113	119.904	63.8592	67.3345	140.758	131.412
NRRL3_01920	cytoplasmic tRNA 2-thiolation protein 1	11.7923	10.3042	5.036	5.15559	13.5909	13.0125
NRRL3_01921	LYR motif-containing protein	236.77	210.699	148.154	154.41	229.546	220.095
NRRL3_01922	Ras guanine-nucleotide exchange factor domain-containing protein	26.5551	24.9733	11.2217	10.747	24.8762	24.0735
NRRL3_01923	zinc finger domain-containing protein, HIT-type	45.0324	39.5802	25.1088	24.1446	47.885	46.1968
NRRL3_01924	fungal-specific transcription factor	5.6702	4.56527	2.44968	2.10066	4.24352	3.82014
NRRL3_01925	NIF system FeS cluster assembly NifU, C-terminal domain-containing protein	29.0077	32.0157	39.7161	35.6948	35.6858	32.7063
NRRL3_01926	polymerase suppressor 1, C-terminal domain-containing protein	26.2003	25.9966	13.6174	12.5598	23.1237	23.0561
NRRL3_01927	60S ribosomal protein eL15	2528.06	2638.85	2027.98	2023.88	2681.04	2713.05
NRRL3_01928	HECT domain-containing protein	7.24899	7.13583	2.64986	2.27873	6.94412	7.00523
NRRL3_01929	sorbitol dehydrogenase	461.976	455.043	56.2514	48.2667	256.35	262.433
NRRL3_01930	spliceosome component Frg1-like protein	14.0555	14.7781	7.12837	7.84299	14.5107	14.6454
NRRL3_01931	zinc finger domain-containing protein, RING-type	1.98492	2.04595	0.831389	0.887774	1.89849	1.48918
NRRL3_01932	SAGA transcriptional regulatory complex subunit	15.1241	16.0374	7.55	7.75388	15.3576	15.1651
NRRL3_01933	nitrogen permease regulator 2-like protein	5.61899	6.14562	3.6833	3.97219	5.86252	5.71971
NRRL3_01934	hypothetical protein	9.18425	9.70883	4.07955	4.4058	8.61218	8.13117
NRRL3_01935	DNA repair metallo-beta-lactamase domain-containing protein	2.04067	2.25908	1.1499	0.818473	1.86778	2.22805
NRRL3_01936	urease	20.2638	20.9392	13.0803	12.195	25.066	27.0158
NRRL3_01937	high mobility group box domain-containing protein	210.464	209.2	85.2542	86.834	192.973	197.722
NRRL3_01938	NADH-cytochrome b5 reductase	214.304	214.155	180.518	176.014	193.002	207.336
NRRL3_01939	60S ribosomal protein eL20	2595.96	2726.9	2243.78	2249.05	2750.62	2775.06
NRRL3_01940	COP9 signalosome complex subunit 12	21.8052	22.2703	12.9882	11.8135	19.0215	22.7588
NRRL3_01941	BTB/POZ domain-containing protein	6.94842	7.405	24.4831	20.308	9.72607	5.69905
NRRL3_01942	negative regulator of gluconeogenesis Rmd5-like protein	24.769	24.5939	14.0009	12.845	22.2592	21.6869
NRRL3_01942a1	hypothetical protein	0	0	65.9808	68.1642	0	0
NRRL3_01943	hypothetical protein	16.1149	14.4324	5.06206	4.9438	13.6276	13.2329
NRRL3_01944	mitochondrial import inner membrane translocase subunit Tim10	458.682	407.35	683.335	693.11	480.677	474.115
NRRL3_01945	lysine-tRNA ligase, cytosolic and mitochondrial	25.0185	23.2816	16.5665	15.392	24.6431	23.2278
NRRL3_01946	isopenicillin N synthase-like domain-containing protein	22.3258	24.3222	13.9439	13.6189	24.1222	26.2807
NRRL3_01947	transcription-silencing protein Clr2-like protein	2.5198	2.88323	1.21559	1.19969	2.43577	2.51852
NRRL3_01948	ABC transporter type 1, transmembrane domain-containing protein	40.9335	41.2687	17.9396	15.1564	32.7634	33.0259
NRRL3_01949	Dullard phosphatase domain-containing protein	53.7821	54.8823	21.2961	20.9793	55.1678	55.4654
NRRL3_01950	leucine-rich repeat domain-containing protein	59.7725	55.5112	32.4997	31.8342	55.1985	56.0156
NRRL3_01951	hypothetical protein	6.64673	8.12549	4.57572	4.50213	8.04486	8.32945
NRRL3_01952	NAD(P)H-dependent D-xylose reductase XyrA	6.18371	5.38743	6.25312	5.58967	9.3607	9.94419
NRRL3_01953	conidiophore development regulator	3.55867	2.93483	2.1144	2.20104	3.88888	3.60474
NRRL3_01954	multiple RNA-binding domain-containing protein	34.0682	30.0777	15.0178	16.3856	36.2547	33.6731
NRRL3_01955	dynein light chain	400.356	410.119	552.908	529.988	415.503	405.537
NRRL3_01956	hypothetical protein	113.204	107.611	62.3514	58.083	82.4354	90.6944
NRRL3_01957	urea active transporter	1.16405	1.31471	0.449272	0.414075	1.23601	1.57674
NRRL3_01958	histidine triad HIT family protein	12.3656	14.7441	7.65159	7.23146	19	18.7326
NRRL3_01959	protein transport protein Sec61 subunit beta	543.708	557.053	271.553	264.95	476.264	502.958
NRRL3_01960	hypothetical protein	119.372	111.007	46.3646	45.9511	94.6282	96.9324
NRRL3_01961	ABC transporter	1.32004	1.17286	0.403246	0.384044	1.04038	0.940536
NRRL3_01962	proliferating cell nuclear antigen	203.885	189.999	156.916	140.768	197.793	189.588
NRRL3_01963	NAD(P)-binding domain-containing protein	0.105508	0	0.072222	0.27513	0.340808	0.0552414
NRRL3_01964	myosin-binding domain-containing protein	22.5064	21.5103	8.55278	9.25273	21.1867	20.9011
NRRL3_01965	abnormal spindle protein Asp-like protein	9.7365	10.1239	5.76338	5.45705	9.19277	8.14197
NRRL3_01965a1	hypothetical protein	0	0	13.0482	9.85579	0	0
NRRL3_01966	uncharacterized protein	90.4885	87.3971	22.7972	21.7826	91.0436	93.4235
NRRL3_01967	small COPII coat GTPase SarA	388.923	398.532	211.076	196.589	374.375	393.757
NRRL3_01968	serine/threonine-protein phosphatase	77.0698	76.5474	33.0558	31.6826	73.9786	71.3851
NRRL3_01969	leucine-rich repeat domain-containing protein	59.3359	62.2401	21.8996	21.4431	56.9301	58.5902
NRRL3_01970	patatin-like phospholipase domain-containing protein	14.5657	13.3787	6.26282	6.21827	15.0719	14.0322
NRRL3_01971	tetratricopeptide repeat-containing protein	15.115	14.295	4.99527	4.91086	13.8505	13.7825
NRRL3_01972	post-transcriptional regulator Vts1	89.4396	92.3433	43.6023	42.7773	87.3648	89.4498
NRRL3_01973	ER membrane protein complex subunit 6-like protein	301.748	265.949	91.4808	92.7581	276.56	263.249
NRRL3_01974	major facilitator superfamily protein	0.231438	0.106932	0.121423	0.079503	0.256674	0.139667
NRRL3_01975	Slc26A/SulP transporter family protein	11.4574	11.2	4.07672	4.43104	11.8028	11.9671
NRRL3_01976	tRNA (guanine-N(7)-)-methyltransferase non-catalytic subunit Trm82	28.3927	24.2235	14.781	15.0287	31.2206	29.387
NRRL3_01977	60S acidic ribosomal protein uL10	2519.02	2468.17	1611.7	1595.89	2574.95	2587.85
NRRL3_01978	uroporphyrinogen decarboxylase	146.372	148.87	68.6388	67.7789	153.37	152.565
NRRL3_01979	cytidine deaminase-like protein	42.1822	39.7692	57.9086	50.774	42.7922	51.2023
NRRL3_01980	mitochondrial protein import protein	303.44	292.521	158.237	149.68	286.315	284.916
NRRL3_01981	vacuolar protein sorting-associated protein 53, N-terminal domain-containing protein	18.9697	20.1062	10.571	9.40524	20.5691	19.9518
NRRL3_01982	nuclear transport factor 2-like protein	33.8427	29.8302	15.0525	15.7581	32.1905	30.8198
NRRL3_01983	endoplasmic reticulum vesicle transporter, C-terminal domain-containing protein	97.5157	104.402	35.8471	34.4299	83.7916	88.6396
NRRL3_01984	PH domain-containing protein	11.9234	12.3091	4.59171	4.65323	11.0005	10.9962
NRRL3_01985	hypothetical protein	0	0	0.046345	0.011035	0	0
[truncated: 9,911 more rows]

## Sheet: Mean TPM, St. dev., and FC
Gene ID	Description	Fructose TPM	Quinic acid TPM	ΔqutX TPM	Fold change quinic acid vs fructose	Fold change ΔqutX vs fructose	p value quinic acid vs fructose	p value ΔqutX vs fructose
NRRL3_00001	WD repeat and NACHT nucleoside triphosphatase domain-containing protein	3.8 ± 0.3	1.5 ± 0.4	2.8 ± 0.1	0.401111	0.746667	0.0244109	0.119695
NRRL3_00002	phenylacrylic acid decarboxylase	0.1 ± 0.1	0.1 ± 0	0.1 ± 0	1.33607	0.890908	0.799697	0.931129
NRRL3_00003	ferulic acid decarboxylase	0 ± 0	0 ± 0	0 ± 0	1.48546	1.26641	0.798922	0.504533
NRRL3_00004	alpha-factor-transporting ATPase-like protein	2.3 ± 0	0.6 ± 0.1	1.7 ± 0.3	0.267476	0.758096	0.00635205	0.203176
NRRL3_00005	aminotransferase class I and II family protein	0.1 ± 0.1	0 ± 0.1	0.1 ± 0	0.878393	0.967789	0.935652	0.980116
NRRL3_00006	glycosyltransferase family 32 protein	0 ± 0	0 ± 0	0 ± 0
NRRL3_00007	feruloyl esterase FaeA	0.1 ± 0.1	0.1 ± 0.1	0 ± 0	1.53203	0	0.713411	0.5
NRRL3_00008	S-adenosyl-L-methionine-dependent methyltransferase domain-containing protein	5.6 ± 0.6	2.1 ± 0.2	4.3 ± 0.4	0.379137	0.766862	0.0487254	0.135654
NRRL3_00009.1	2-isopropylmalate synthase	0 ± 0	0 ± 0	0.1 ± 0.1	1.25687	2.55622	0.714596	0.498783
NRRL3_00010	major facilitator superfamily protein	0 ± 0	0 ± 0	0 ± 0
NRRL3_00011	hypothetical protein	20.7 ± 0.2	13.6 ± 1.2	18.2 ± 1.1	0.655064	0.881539	0.0640675	0.17284
NRRL3_00012	hypothetical protein	18.2 ± 1.5	10.7 ± 1.3	12.7 ± 2.4	0.588092	0.695518	0.0345831	0.13572
NRRL3_00013	COMT-type O-methyltransferase family protein	95.8 ± 1.1	36.5 ± 2.8	44.5 ± 8	0.380605	0.464305	0.00977684	0.0656831
NRRL3_00014	hypothetical protein	0.7 ± 0	0.3 ± 0.1	0.8 ± 0.6	0.474078	1.20695	0.0362716	0.776714
NRRL3_00015	S-adenosyl-L-methionine-dependent methyltransferase domain-containing protein	4.3 ± 0.4	2.4 ± 0.3	3.1 ± 0.7	0.569069	0.716841	0.0403412	0.194569
NRRL3_00016	alpha-galactosidase Mel36C	23 ± 2.6	5.3 ± 1.1	12.2 ± 1.8	0.232585	0.531776	0.0359902	0.0502928
NRRL3_00017	hypothetical protein	0.2 ± 0.3	1.1 ± 1.3	0.2 ± 0.3	5.32314	1.10697	0.501161	0.949418
NRRL3_00018	histidine acid phosphatase-like protein	0.4 ± 0.1	0.2 ± 0	0.3 ± 0	0.383296	0.862706	0.038105	0.342062
NRRL3_00019	globin/protoglobin domain-containing protein	0.1 ± 0.1	0 ± 0	0 ± 0	0.23498	0.495947	0.436781	0.567106
NRRL3_00020	hypothetical protein	0 ± 0	0 ± 0	0 ± 0
NRRL3_00021	hypothetical protein	2.7 ± 0	1.3 ± 0.1	2.2 ± 0.3	0.472678	0.815911	0.0460995	0.247492
NRRL3_00022	protein kinase-like domain-containing protein	3.5 ± 0.1	3.2 ± 0.2	2.8 ± 0.6	0.921587	0.794201	0.271677	0.356237
NRRL3_00023	hypothetical protein	2.5 ± 1.6	2.7 ± 0.4	2.7 ± 0.1	1.09325	1.06895	0.871212	0.903455
NRRL3_00024	protein kinase domain-containing protein	4.1 ± 0.3	2 ± 0.2	3.7 ± 0	0.486407	0.917514	0.020782	0.363995
NRRL3_00025	FAD-dependent oxidoreductase domain-containing protein	2.3 ± 0.1	0.9 ± 0.1	2.3 ± 0	0.399367	0.97991	0.00927974	0.702504
NRRL3_00026	amino acid/polyamine transporter I family protein	1.1 ± 0.1	0.2 ± 0.1	1.1 ± 0	0.152057	1.03065	0.0154572	0.727883
NRRL3_00027	HAD-like domain-containing protein	28.1 ± 0.7	12.8 ± 0.9	27.8 ± 1.5	0.455263	0.988651	0.00396704	0.82422
NRRL3_00028	fungal-specific transcription factor	0.2 ± 0	0.1 ± 0.1	0.2 ± 0	0.4707	1.0207	0.116486	0.874456
NRRL3_00029	hypothetical protein	0 ± 0	0 ± 0	0.1 ± 0	1.88054	7.126	0.549654	0.0463108
NRRL3_00030	non-ribosomal peptide synthetase-like protein	6.2 ± 0.1	4.6 ± 0.7	5.4 ± 0.9	0.745619	0.872788	0.197636	0.418355
NRRL3_00031	alpha/beta hydrolase fold-1 domain-containing protein	2 ± 0.3	0.8 ± 0.1	2.8 ± 0.5	0.407517	1.42548	0.0751355	0.20505
NRRL3_00032	NmrA-like domain-containing protein	14.5 ± 1.9	3 ± 0	20.4 ± 1.5	0.208294	1.39957	0.0731027	0.0813142
NRRL3_00033	monooxygenase Af470-like protein	34 ± 1.4	21.6 ± 0.7	25 ± 2.1	0.63671	0.736714	0.0202155	0.0493181
NRRL3_00034	fungal-specific transcription factor	15.3 ± 0.2	6.6 ± 0.8	14.2 ± 0.5	0.433921	0.930801	0.0333648	0.195579
NRRL3_00035	hypothetical protein	5.7 ± 1.2	7.3 ± 1.1	10.7 ± 1.9	1.292	1.87513	0.280823	0.111007
NRRL3_00036	non-ribosomal peptide synthetase	0 ± 0	0 ± 0	0.1 ± 0	0.672394	1.12232	0.288207	0.783537
NRRL3_00037	FAD-binding domain-containing protein	0.2 ± 0.1	0.2 ± 0	0.2 ± 0	0.909982	1.0953	0.726837	0.709827
NRRL3_00038	hypothetical protein	0 ± 0	0.1 ± 0	0 ± 0
NRRL3_00039	major facilitator superfamily protein, efflux pump	0 ± 0	0 ± 0	0 ± 0	0.335083	0.352329	0.261047	0.219375
NRRL3_00040	cytochrome P450-like protein	0.1 ± 0	0.1 ± 0	0.2 ± 0	1.35177	1.53143	0.438738	0.142683
NRRL3_00041	NAD(P)-binding domain-containing protein	4.2 ± 0.9	2.2 ± 0.7	4 ± 0.2	0.53492	0.968741	0.148545	0.873726
NRRL3_00042	fungal-specific transcription factor	13.4 ± 0.5	8.6 ± 0.4	11.4 ± 0.5	0.641978	0.853517	0.0101293	0.0606746
NRRL3_00043	FAD-binding domain-containing protein	1.2 ± 0.2	1.3 ± 0.3	2.1 ± 0	1.16295	1.80265	0.504267	0.0799121
NRRL3_00044	NAD(P)-binding domain-containing protein	2.7 ± 0.4	1.3 ± 0.1	3.2 ± 0.6	0.484365	1.21161	0.109809	0.396226
NRRL3_00045	hypothetical protein	1.4 ± 0.9	0 ± 0	0.7 ± 0.3	0	0.521935	0.289817	0.50063
NRRL3_00046	hypothetical protein	1.1 ± 0.3	1.3 ± 0.1	1 ± 0.4	1.21352	0.944414	0.440307	0.879792
NRRL3_00047	GXWXG domain-containing protein	0.8 ± 0.5	0.7 ± 0.1	0.5 ± 0.5	0.862492	0.618314	0.805997	0.605172
NRRL3_00048	short-chain dehydrogenase/reductase family protein	70.9 ± 5.4	82.2 ± 4.7	61 ± 9.9	1.15975	0.860822	0.157508	0.372652
NRRL3_00049	uncharacterized protein	41.2 ± 12.8	17.7 ± 1.3	122.7 ± 2.7	0.429341	2.97578	0.230369	0.0603483
NRRL3_00050	hypothetical protein	1 ± 0.3	0.4 ± 0.1	0.9 ± 0.2	0.398054	0.880978	0.164362	0.662156
NRRL3_00051	WD repeat-containing protein	7.4 ± 0.5	3.4 ± 0.2	7.2 ± 0.4	0.46672	0.973921	0.0331115	0.721074
NRRL3_00052	nuclear transport factor 2 domain-containing protein	380.9 ± 14.2	195.9 ± 14.8	333.9 ± 26.7	0.514341	0.876565	0.00612652	0.197466
NRRL3_00053	oligopeptide transporter OPT superfamily protein	4.6 ± 0.4	1.5 ± 0.4	3.3 ± 0.1	0.334055	0.73054	0.0179463	0.143978
NRRL3_00054	beta-1,3-glucanosyltransferase	650.7 ± 17.3	277.8 ± 20.5	766.1 ± 20.5	0.426951	1.17732	0.00293954	0.0278229
NRRL3_00055	microcystin LR degradation protein MlrC-like protein	2.1 ± 0.2	1.1 ± 0.3	2 ± 0.4	0.500105	0.95645	0.0510508	0.820276
NRRL3_00056	sodium transport ATPase	0.1 ± 0	0 ± 0	0.1 ± 0	0.438529	1.02079	0.241063	0.976661
NRRL3_00057	peptidase M24 domain-containing protein	24.8 ± 0.5	17.9 ± 2.2	25.3 ± 2.5	0.7194	1.01835	0.126109	0.841389
NRRL3_00058	alpha/beta hydrolase fold-1 domain-containing protein	13.1 ± 1.6	8.7 ± 0.5	12.1 ± 0	0.662471	0.923745	0.132549	0.532201
NRRL3_00059	hypothetical protein	9.3 ± 0.6	15 ± 1.6	7.7 ± 0.7	1.61782	0.827575	0.0865295	0.140252
NRRL3_00060	D-stereospecific N-terminal glycine-D-alanine aminopeptidase	62.3 ± 2	30.8 ± 3.7	50.9 ± 0.9	0.494521	0.816476	0.0192745	0.0459157
NRRL3_00061	P-type ATPase family protein	4.3 ± 0.3	0.6 ± 0	2.2 ± 0.3	0.1419	0.515815	0.0373502	0.0212379
NRRL3_00062	uncharacterized protein	0.8 ± 0	0.4 ± 0.1	0.8 ± 0	0.485514	0.927301	0.0883757	0.0392751
NRRL3_00063	tannase	1.1 ± 0	0.9 ± 0.1	2.4 ± 0.3	0.827291	2.11286	0.139519	0.110744
NRRL3_00064	alpha-arabinofuranosidase	0 ± 0	0 ± 0	0 ± 0
NRRL3_00065	major facilitator superfamily protein, efflux pump	0.2 ± 0	0.1 ± 0	0.1 ± 0	0.640402	0.454163	0.063063	0.187417
NRRL3_00066	fungal-specific transcription factor	0.2 ± 0	0.5 ± 0.1	0.3 ± 0.1	2.17455	1.28859	0.163561	0.324634
NRRL3_00067	ABC transporter	0.2 ± 0	0.1 ± 0	0.3 ± 0	0.241153	1.1157	0.00759088	0.440803
NRRL3_00068	cell wall mannoprotein 1-like protein	0 ± 0	0 ± 0	0 ± 0
NRRL3_00069	acetoacetate decarboxylase-like protein	0.2 ± 0.1	0.1 ± 0	0.3 ± 0.1	0.611483	1.24096	0.4039	0.695262
NRRL3_00070	non-heme chloroperoxidase	0 ± 0	0 ± 0	0.1 ± 0	0.60554	3.78174	0.0532326	0.181401
NRRL3_00071	alcohol dehydrogenase domain-containing protein	0.1 ± 0	0.7 ± 0.1	0.1 ± 0	5.76794	0.608048	0.0665491	0.0619733
NRRL3_00072	fungal-specific transcription factor	1.9 ± 0	1 ± 0	1.6 ± 0.1	0.50551	0.856553	0.0130265	0.0455789
NRRL3_00073	carbohydrate esterase family 5 protein	0.2 ± 0.1	0.1 ± 0	0.5 ± 0.1	0.727495	3.24468	0.610861	0.0514761
NRRL3_00074	carbohydrate esterase family 5 protein	0.2 ± 0.1	0.1 ± 0.1	0.4 ± 0	0.322424	2.07814	0.240197	0.0928452
NRRL3_00075	amidase	2 ± 0.2	0.7 ± 0	4.5 ± 0.4	0.371264	2.24631	0.0766002	0.0370533
NRRL3_00076	pyruvate decarboxylase	25.2 ± 0.3	9 ± 0.4	23.3 ± 1.2	0.3592	0.925616	0.000608836	0.25347
NRRL3_00077	zinc finger domain-containing protein, C2H2-type	0 ± 0	0 ± 0.1	0 ± 0	1.42368	0	0.832578	0.5
NRRL3_00078	alpha/beta hydrolase fold domain-containing protein	5 ± 0.7	0.8 ± 0.1	4.1 ± 0.1	0.15698	0.818988	0.0766391	0.335195
NRRL3_00079	dimethyl-sulfide monooxygenase	0.3 ± 0.2	0.1 ± 0	0.4 ± 0	0.261446	1.29028	0.398265	0.683448
NRRL3_00080	alcohol dehydrogenase domain-containing protein	0 ± 0	0 ± 0	0 ± 0	1.11905	0.739207	0.924574	0.854775
NRRL3_00081	amino acid/polyamine transporter I family protein	0 ± 0	0 ± 0	0 ± 0
NRRL3_00082	hypothetical protein	0 ± 0	0 ± 0	0.1 ± 0	0.19919	1.52865	0.166256	0.465473
NRRL3_00083	major facilitator superfamily protein	0 ± 0	0 ± 0	0 ± 0
NRRL3_00084	threonine/serine exporter ThrE domain-containing protein	10.2 ± 0.1	5.1 ± 0.1	12.7 ± 0.3	0.498924	1.2408	0.00040942	0.0287342
NRRL3_00085	hypothetical protein	17.2 ± 2.8	28.3 ± 5.5	13.5 ± 2.1	1.64702	0.78199	0.168446	0.280815
NRRL3_00086	ketopantoate reductase ApbA/PANE-like protein	19.1 ± 0.8	11.3 ± 0.5	18.5 ± 0.5	0.589315	0.970105	0.0116736	0.494027
NRRL3_00087	dienelactone hydrolase domain-containing protein	5 ± 0.5	16.7 ± 0.2	4.6 ± 1.4	3.35494	0.92054	0.0105327	0.7544
NRRL3_00088	short-chain dehydrogenase/reductase family protein	1.4 ± 0.5	0.4 ± 0.1	1.3 ± 0.3	0.301548	0.904213	0.196916	0.761302
NRRL3_00089	uncharacterized protein	4.1 ± 0.1	1.4 ± 0.1	6.1 ± 0.2	0.338493	1.4655	0.00133797	0.0172102
NRRL3_00090	oxoglutarate/iron-dependent dioxygenase domain-containing protein	3.3 ± 0.3	2.1 ± 0.3	4 ± 0.3	0.644584	1.22733	0.0667975	0.145973
NRRL3_00091	hypothetical protein	0 ± 0	0 ± 0	0 ± 0	0.606325	0.671807	0.396984	0.714756
NRRL3_00092	endo-1,5-alpha-arabinanase Abn43A	0 ± 0	0.1 ± 0	0 ± 0	2.49934	0.523576	0.349922	0.725268
NRRL3_00093	fungal-specific transcription factor	3.3 ± 0.2	2.9 ± 0.2	3.4 ± 0.1	0.87143	1.00649	0.131874	0.88417
NRRL3_00094	short-chain dehydrogenase/reductase family protein	2.2 ± 0.3	7.7 ± 0.9	2.1 ± 0.2	3.58538	0.992209	0.0486272	0.955806
NRRL3_00095	tetratricopeptide-like helical domain-containing protein	6.3 ± 1.7	23.8 ± 0.1	4.8 ± 0.2	3.80183	0.772121	0.0437178	0.450209
NRRL3_00096	hypothetical protein	83.4 ± 21.1	36.9 ± 0.9	70.8 ± 15.6	0.442692	0.848974	0.19666	0.571978
NRRL3_00097	lysophospholipase	74 ± 6.7	25.2 ± 1.7	63.4 ± 6.6	0.34031	0.855669	0.0493405	0.250113
NRRL3_00098	hypothetical protein	0 ± 0	0 ± 0	0 ± 0
NRRL3_00099	fatty acyl-CoA reductase-like protein	0 ± 0	0 ± 0	0 ± 0
NRRL3_00100	cytochrome P450	0 ± 0	0 ± 0	0 ± 0
NRRL3_00101	hypothetical protein	0 ± 0	0 ± 0	0 ± 0
NRRL3_00102	polyketide synthase	0 ± 0	0 ± 0	0 ± 0
NRRL3_00103	organic solute transporter subunit alpha/transmembrane protein 184 family protein	0 ± 0	0 ± 0	0 ± 0
NRRL3_00104	fungal-specific transcription factor	0.1 ± 0	0.1 ± 0	0.1 ± 0.1	0.96231	1.27736	0.905507	0.714331
NRRL3_00105	FAD linked oxidase, N-terminal domain-containing protein	0 ± 0	0 ± 0	0 ± 0	0.415596	0.541278	0.66555	0.735586
NRRL3_00106	squalene cyclase-like protein	0 ± 0	0 ± 0	0 ± 0
NRRL3_00107	cytochrome P450-like protein	0 ± 0	0 ± 0	0 ± 0
NRRL3_00108.1	carotenoid oxygenase-like protein	0.1 ± 0	0.1 ± 0.1	0.1 ± 0	0.996362	0.595422	0.996095	0.415129
NRRL3_00109	vanillyl alcohol oxidase	0 ± 0	0 ± 0	0 ± 0
NRRL3_00110	fungal-specific transcription factor	0.6 ± 0	0.3 ± 0.1	0.4 ± 0.1	0.579255	0.694586	0.0982487	0.150021
NRRL3_00111	cytochrome P450-like protein	0 ± 0	0 ± 0	0 ± 0	0.547287	0.477484	0.739114	0.699026
NRRL3_00112	NAD(P)-binding domain-containing protein	0.6 ± 0.1	0.2 ± 0	0.7 ± 0.3	0.336199	1.12635	0.0277949	0.761043
NRRL3_00113	FAD-dependent oxidoreductase 2, FAD binding domain-containing protein	0 ± 0	0 ± 0	0 ± 0	0.464692	0.504962	0.270704	0.256934
NRRL3_00114	amine oxidase domain-containing protein	0 ± 0	0 ± 0	0 ± 0
NRRL3_00115.1	F-box domain-containing protein	1.5 ± 0.2	0.7 ± 0.2	0.7 ± 0.1	0.479028	0.455653	0.0614477	0.0597811
NRRL3_00116	hypothetical protein	0 ± 0	0 ± 0	0 ± 0	0	0	0.5	0.5
NRRL3_00117	hypothetical protein	0.1 ± 0	0 ± 0	0 ± 0	0.590463	0.362035	0.231704	0.143297
NRRL3_00118	hypothetical protein	1.3 ± 0.1	1.3 ± 0.1	0.6 ± 0	0.991746	0.478727	0.925511	0.0316935
NRRL3_00119	hypothetical protein	0 ± 0	0 ± 0	0 ± 0
NRRL3_00120	hypothetical protein	0 ± 0	0 ± 0	0 ± 0
NRRL3_00121	hypothetical protein	0 ± 0	0 ± 0	0 ± 0
NRRL3_00122	hypothetical protein	4.8 ± 1.8	0 ± 0	4.1 ± 1.5	0	0.848825	0.164728	0.703666
NRRL3_00123	fungal-specific transcription factor	1 ± 0.1	0.4 ± 0	1 ± 0	0.421124	0.9844	0.0898867	0.889399
NRRL3_00124	copper/quinone-containing amine oxidase AO-I	0.9 ± 0.1	0.3 ± 0.1	0.8 ± 0.2	0.391797	0.874151	0.0760192	0.51391
NRRL3_00125	glycosyltransferase family 31 protein	3.1 ± 0.1	0.8 ± 0	2.7 ± 0	0.240386	0.873243	0.000497195	0.015421
NRRL3_00126	kelch domain-containing protein	0.1 ± 0	0 ± 0	0.2 ± 0.1	0.328187	1.49192	0.084968	0.321825
NRRL3_00127	UbiA prenyltransferase family protein	0 ± 0	0 ± 0	0 ± 0
NRRL3_00128	fungal-specific transcription factor	4.4 ± 0.4	3 ± 0.4	4.2 ± 0.1	0.677915	0.960709	0.0635286	0.626896
NRRL3_00129.1	histidine phosphatase superfamily protein	2 ± 0.1	1 ± 0.1	1.9 ± 0	0.499445	0.923185	0.014001	0.222318
NRRL3_00130	hypothetical protein	2 ± 0.1	2.6 ± 0.2	2.7 ± 0.3	1.305	1.32947	0.146188	0.167664
NRRL3_00131	major facilitator superfamily protein	2.1 ± 0.2	1 ± 0.1	1.7 ± 0.1	0.471652	0.7993	0.0499223	0.197107
NRRL3_00132	RNA polymerase II transcription factor B subunit 5	78 ± 4.1	141.6 ± 15	73.2 ± 3.3	1.81462	0.938623	0.0873415	0.331057
NRRL3_00133	Hsp20-like chaperone domain-containing protein	20.3 ± 0.4	11.6 ± 0.2	19.9 ± 0.8	0.573355	0.982746	0.00800011	0.659198
NRRL3_00134	resistance to 7-aminocholesterol Rta-like protein	0.3 ± 0.1	0.2 ± 0	0.2 ± 0	0.579933	0.73377	0.325784	0.480854
NRRL3_00135	non-ribosomal peptide synthetase	0.3 ± 0.1	0.1 ± 0	0.2 ± 0	0.339771	0.84312	0.137216	0.478085
NRRL3_00136	alpha-factor-transporting ATPase-like protein	0.3 ± 0	0.1 ± 0	0.3 ± 0	0.273699	1.12141	0.00587515	0.283344
NRRL3_00137	alpha/beta hydrolase fold-1 domain-containing protein	8.6 ± 0.1	9.6 ± 2.1	10.6 ± 0.5	1.10874	1.23113	0.637571	0.106587
NRRL3_00138	fatty acid synthase beta subunit	0 ± 0	0 ± 0	0 ± 0	0.990553	2.02309	0.986028	0.309825
NRRL3_00139	hotdog domain-containing protein	0 ± 0	0 ± 0	0 ± 0
NRRL3_00140	esterase/lipase AzaC	0 ± 0	0.1 ± 0	0.1 ± 0.1	1.84235	1.48115	0.419357	0.80005
NRRL3_00141	acyltransferase AzaD	0.1 ± 0	0.6 ± 0.3	0.1 ± 0.1	8.66312	1.26872	0.280545	0.768687
NRRL3_00142	ketoreductase AzaE	2.4 ± 0.3	5.1 ± 0.7	2.3 ± 0.1	2.14482	0.978877	0.0825087	0.866651
NRRL3_00143	AMP-dependent CoA ligase AzaF	21.3 ± 2	12.9 ± 2	19.8 ± 0.3	0.605827	0.931586	0.0533841	0.496437
NRRL3_00144	FAD-dependent oxygenase AzaG	0.1 ± 0.1	0 ± 0	0.1 ± 0	0.314495	1.10118	0.616159	0.936541
NRRL3_00145	salicylate monooxygenase AzaH	6.5 ± 0.5	2.3 ± 0.3	3.5 ± 0.3	0.353956	0.5408	0.0125617	0.0246468
NRRL3_00146	cytochrome P450 AzaI	0 ± 0	0 ± 0	0 ± 0	1.53727	1.04197	0.687269	0.979459
NRRL3_00147	polyketide synthase AzaA	0 ± 0	0 ± 0	0 ± 0	0.744958	0.516161	0.629505	0.42711
NRRL3_00148	fungal-specific transcription factor AzaR	0.2 ± 0.1	0.1 ± 0	0.1 ± 0	0.415645	0.609569	0.236755	0.365163
NRRL3_00149	zinc-type alcohol dehydrogenase AzaJ	6.6 ± 2.4	1.1 ± 0.1	3 ± 0	0.167869	0.456473	0.189795	0.280458
NRRL3_00150	haem-degrading HbpS-like protein	0.6 ± 0.4	0.2 ± 0.1	0.4 ± 0.1	0.37819	0.574981	0.394388	0.522619
NRRL3_00151	major facilitator superfamily efflux transporter AzaK	0.5 ± 0.1	0.1 ± 0.1	0.2 ± 0.1	0.220338	0.493768	0.049066	0.129596
NRRL3_00152	FAD-dependent oxygenase AzaL	0 ± 0	0 ± 0	0 ± 0	2.63634	0.386623	0.330058	0.355117
NRRL3_00153	polyketide synthase AzaB	0 ± 0	0 ± 0	0 ± 0	0.576884	0.67097	0.252237	0.332489
NRRL3_00154	resistance to 7-aminocholesterol Rta-like protein	0 ± 0	0 ± 0	0 ± 0
NRRL3_00155	cytochrome P450	0.9 ± 0.1	0.1 ± 0	1 ± 0.1	0.0936484	1.03407	0.0713537	0.824971
NRRL3_00156	oxidoreductase domain-containing protein	0.1 ± 0.1	0.1 ± 0	0.1 ± 0	0.740652	0.996536	0.839583	0.99784
NRRL3_00157	branched-chain amino acid aminotransferase-like protein	0.1 ± 0	0.2 ± 0.1	0.1 ± 0	1.95028	0.663266	0.441137	0.10024
NRRL3_00158	cytochrome P450	0 ± 0	0 ± 0	0 ± 0	1.10747	0	0.931847	0.5
NRRL3_00159	fatty acid synthase alpha subunit	0 ± 0	0 ± 0	0 ± 0	0.371132	0.686669	0.194223	0.0498717
NRRL3_00160	dynamin superfamily protein	0 ± 0	0 ± 0	0 ± 0
NRRL3_00161	limkain b1, NYN domain-containing protein	0 ± 0	0 ± 0	0 ± 0	1.90836	0	0.532279	0.5
NRRL3_00162	crotonase superfamily protein	35.6 ± 1.5	20.9 ± 2.2	32 ± 1.2	0.587354	0.89887	0.0224833	0.128348
NRRL3_00163	glucose-methanol-choline oxidoreductase domain-containing protein	0.1 ± 0	0 ± 0	0.1 ± 0	0.527028	0.754689	0.505694	0.703978
NRRL3_00164	DDE superfamily endonuclease domain-containing protein	7.5 ± 0.2	3.8 ± 0.5	7.2 ± 0.4	0.503653	0.955806	0.0358992	0.399586
NRRL3_00165	hypothetical protein	46.2 ± 0.3	12.5 ± 0.1	51 ± 0.8	0.271327	1.10214	0.00334146	0.0422021
NRRL3_00166	polyketide synthase-like protein	0.1 ± 0	0 ± 0	0.2 ± 0	0.311208	1.37038	0.101975	0.39302
NRRL3_00167	oxoglutarate/iron-dependent dioxygenase domain-containing protein	6.6 ± 0	3.2 ± 0	7.4 ± 0.2	0.484794	1.10715	0.0014551	0.096899
NRRL3_00168	FAD-binding domain-containing protein	0.4 ± 0	0.4 ± 0.2	0.7 ± 0.1	1.01594	1.66686	0.975282	0.0724833
NRRL3_00169	rhamnogalacturonan acetylesterase	0.5 ± 0.2	0.2 ± 0.1	0.3 ± 0.2	0.453407	0.640292	0.341342	0.528753
NRRL3_00170	lysophospholipase Lip2	2.8 ± 1.4	0.8 ± 0	3.6 ± 0.8	0.278321	1.27745	0.282747	0.571133
NRRL3_00171	major facilitator superfamily protein, efflux pump	0 ± 0	0 ± 0	0 ± 0	0	0	0.5	0.5
NRRL3_00172	DNA repair protein Rev1, C-terminal domain-containing protein	4.9 ± 0.1	2.6 ± 0.1	4.8 ± 0.1	0.534501	0.981552	0.0044191	0.587787
NRRL3_00173	YjgF/YER057c/translation inhibitor UK114 family protein	0.6 ± 0.1	0.6 ± 0	0.5 ± 0.3	0.937061	0.899948	0.724561	0.830106
NRRL3_00174	hexosaminidase	8.7 ± 0.2	3.9 ± 0	5.6 ± 0.5	0.445441	0.651563	0.014887	0.0604604
NRRL3_00175	DNA repair protein Rad5	6 ± 0.1	5 ± 0.2	5.6 ± 0.5	0.833571	0.928948	0.0264331	0.403927
NRRL3_00176	FAD/NAD(P)-binding domain-containing protein	0.1 ± 0	0.1 ± 0	0 ± 0	0.854145	0.66111	0.704987	0.453514
NRRL3_00177	carboxylesterase family protein	0.9 ± 0.2	0.7 ± 0.2	1 ± 0.2	0.792878	1.12105	0.425573	0.645662
NRRL3_00178	WD repeat-containing protein	18 ± 0.7	9.5 ± 0.4	17.2 ± 0.3	0.527757	0.951027	0.00779006	0.288166
NRRL3_00179	chitin synthase	39.7 ± 0.5	15.6 ± 1	30.5 ± 0.8	0.394063	0.769079	0.00514422	0.00873681
NRRL3_00180	hypothetical protein	14.4 ± 0.1	6.9 ± 1.2	10.2 ± 1.1	0.474538	0.709351	0.0678328	0.110831
NRRL3_00181	hypothetical protein	30.2 ± 0.5	14.9 ± 1.3	22.5 ± 0.6	0.493039	0.745355	0.0179915	0.00585703
NRRL3_00182	S-adenosyl-L-methionine-dependent methyltransferase domain-containing protein	166.1 ± 0.4	103.8 ± 1.4	121.2 ± 4	0.625187	0.729829	0.00583773	0.0381843
NRRL3_00183	phosphatidylethanolamine-binding protein-like protein	130.5 ± 2.2	156 ± 6.2	130.1 ± 0.7	1.19542	0.996797	0.0796549	0.83837
NRRL3_00184	hypothetical protein	0.1 ± 0.1	0.3 ± 0.1	0.1 ± 0.2	4.32774	1.6131	0.139252	0.782535
NRRL3_00185	alpha/beta hydrolase fold-1 domain-containing protein	1.6 ± 0.2	1.3 ± 0.1	1.1 ± 0.1	0.858346	0.724909	0.352879	0.162777
NRRL3_00186	oxoglutarate/iron-dependent dioxygenase domain-containing protein	10.3 ± 1.4	7.3 ± 0.9	11 ± 0.8	0.709683	1.07397	0.146025	0.585806
NRRL3_00187	aspartate aminotransferase	0.1 ± 0.1	0.1 ± 0	0.1 ± 0.1	0.451452	0.738785	0.300775	0.733864
NRRL3_00188	acyltransferase domain-containing protein	10.8 ± 0.8	5.3 ± 0.3	10.2 ± 0.1	0.488471	0.943545	0.0419209	0.483363
NRRL3_00189	hypothetical protein	0.1 ± 0.1	0 ± 0	0 ± 0	0	0	0.5	0.5
NRRL3_00190	alpha/beta hydrolase fold-1 domain-containing protein	0.2 ± 0.1	0 ± 0	0.2 ± 0.2	0.205117	0.721934	0.116377	0.707186
NRRL3_00191	HpcH/HpaI aldolase/citrate lyase domain-containing protein	0 ± 0	0 ± 0	0.1 ± 0	2.33155	4.09406	0.409521	0.174252
NRRL3_00192	hypothetical protein	0.3 ± 0.3	0.2 ± 0.1	0.2 ± 0.1	0.640877	0.570854	0.673319	0.622328
NRRL3_00193	ribonuclease E inhibitor RraA-like protein	0.1 ± 0	0 ± 0	0 ± 0	0.393708	0.37123	0.0630984	0.10529
NRRL3_00194	squalene/phytoene synthase family protein	12.4 ± 0.1	12.3 ± 0.5	13.6 ± 0.1	0.988185	1.09248	0.753868	0.0205524
NRRL3_00195	major facilitator superfamily protein	4.4 ± 0	3.4 ± 0.1	6.2 ± 0.6	0.759943	1.40291	0.0459997	0.155866
NRRL3_00196	mitochondria homeostasis protein Sym1	35 ± 0.5	17.2 ± 0.9	42.8 ± 1.5	0.492829	1.22365	0.0048221	0.0623308
NRRL3_00197	protein kinase domain-containing protein	0.7 ± 0.3	0.3 ± 0	1 ± 0.2	0.404679	1.52917	0.356519	0.369329
NRRL3_00198	alcohol acetyltransferase/N-acetyltransferase family protein	7.5 ± 0	3.6 ± 0.1	6.3 ± 0.4	0.487087	0.840795	0.0106213	0.13929
NRRL3_00199	LCCL domain-containing protein	25.8 ± 1.7	13.6 ± 0.3	22.9 ± 1.2	0.529659	0.888872	0.0585044	0.208774
NRRL3_00200	amino acid/polyamine transporter I family protein	3.2 ± 0.5	2.3 ± 0.5	2.8 ± 0.2	0.715471	0.880207	0.211554	0.479653
NRRL3_00201	flavin amine oxidase-like protein	0.4 ± 0	0.2 ± 0	0.3 ± 0	0.354725	0.614575	0.0164144	0.0676597
NRRL3_00202	major facilitator superfamily protein	0 ± 0	0 ± 0	0.1 ± 0	0.947916	1.31367	0.881698	0.728312
NRRL3_00203	cytochrome P450	0 ± 0	0 ± 0	0 ± 0	0.297933	0	0.249025	0.0292926
NRRL3_00204	sesquiterpene cyclase	0 ± 0	0 ± 0	0 ± 0
NRRL3_00205	fungal-specific transcription factor	0.1 ± 0.1	0 ± 0	0 ± 0	0.0417573	0.189951	0.459034	0.512501
NRRL3_00206	hypothetical protein	0 ± 0	0 ± 0	0 ± 0
NRRL3_00207	hypothetical protein	0.2 ± 0.1	0.1 ± 0	0.2 ± 0	0.28147	1.07233	0.159744	0.828724
NRRL3_00208	hypothetical protein	0 ± 0	0 ± 0	0 ± 0
NRRL3_00209	hypothetical protein	0.5 ± 0.1	0.1 ± 0	0.5 ± 0	0.126237	0.912504	0.130155	0.714836
NRRL3_00210	2-oxoisovalerate dehydrogenase subunit alpha, mitochondrial	3.3 ± 0.1	2.4 ± 0.3	6.5 ± 0.5	0.712584	1.97214	0.149827	0.0735932
NRRL3_00211	lipoamide acyltransferase, mitochondrial	6.8 ± 0.2	3.5 ± 0.2	9.3 ± 0	0.51278	1.36303	0.00307446	0.0291388
NRRL3_00212	histone-lysine N-methyltransferase, H3 lysine-79 specific	14.7 ± 0.3	7.2 ± 0.6	15.5 ± 0.6	0.487904	1.05469	0.0120853	0.272301
NRRL3_00213	peptidase S26A, signal peptidase I family protein	12.8 ± 0.1	7.8 ± 0.1	12.8 ± 0.6	0.609637	0.998831	0.00114247	0.976173
NRRL3_00214	sporulation-specific protein 71, N-terminal domain-containing protein	6.2 ± 0	2.1 ± 0.1	6.2 ± 0	0.345441	1.00083	0.00544965	0.906526
NRRL3_00215	hypothetical protein	0.5 ± 0.1	0.4 ± 0.2	0.7 ± 0.1	0.906087	1.45239	0.786604	0.189685
NRRL3_00216	gamma-tubulin complex protein 6	10.9 ± 0.5	4.6 ± 0.4	10.2 ± 0.5	0.426294	0.940162	0.00572908	0.324318
NRRL3_00217	up-regulated during septation 1 domain-containing protein	20.7 ± 0.8	6.9 ± 0.3	19.7 ± 0.4	0.334725	0.953307	0.00889954	0.289817
NRRL3_00218	transferase family protein	0 ± 0.1	0 ± 0	0 ± 0	0.566905	1.13642	0.741009	0.924171
NRRL3_00219	type I phosphodiesterase/nucleotide pyrophosphatase/phosphate transferase family protein	20.3 ± 0.2	9.6 ± 0.2	20.2 ± 1.2	0.474244	0.993492	0.000247089	0.899149
NRRL3_00220	serine O-acetyltransferase	60.6 ± 0.1	40 ± 1	63.2 ± 0.4	0.659588	1.04298	0.0190239	0.0502644
NRRL3_00221	hypothetical protein	22.6 ± 0.3	9.8 ± 0.1	18.2 ± 1.3	0.434663	0.806184	0.00615678	0.119362
NRRL3_00222	DNA repair protein Rad4-like protein	9.7 ± 1.3	3.5 ± 0.5	8.1 ± 0.3	0.365224	0.839018	0.0678616	0.329421
NRRL3_00223	prolyl oligopeptidase catalytic domain-containing protein	41.1 ± 1.2	17.9 ± 2.1	35.2 ± 1.5	0.434036	0.8545	0.012162	0.0510262
NRRL3_00224	uncharacterized protein	150.8 ± 0.4	47.9 ± 1.3	179.7 ± 0	0.317613	1.19144	0.00246572	0.00588319
NRRL3_00225	hypothetical protein	0 ± 0	0 ± 0	0 ± 0
NRRL3_00226	hypothetical protein	8 ± 0.1	5.9 ± 0.1	7.7 ± 0.4	0.728157	0.954517	0.00348335	0.438773
NRRL3_00227	fungal-specific transcription factor	7.9 ± 1	4.1 ± 0.7	7.3 ± 0.6	0.519152	0.921457	0.0651201	0.558867
NRRL3_00228	major facilitator superfamily protein	2.3 ± 0.2	1.2 ± 0.1	2 ± 0.5	0.518459	0.845407	0.0198969	0.464596
NRRL3_00229	alginate lyase domain-containing protein	0.6 ± 0.2	0.2 ± 0.1	0.7 ± 0	0.363394	1.13217	0.205313	0.670905
NRRL3_00230	actin patch protein 1-like protein	11.8 ± 0.6	4.7 ± 0.3	10.7 ± 0.2	0.397724	0.907239	0.0127934	0.202973
NRRL3_00231	NUDIX hydrolase domain-containing protein	4.3 ± 0.1	2.3 ± 0.1	3.8 ± 0.5	0.531866	0.869789	0.00210547	0.349439
NRRL3_00232	major facilitator superfamily protein	2.6 ± 0	0.5 ± 0	1.6 ± 0.3	0.201658	0.604517	0.000394008	0.107842
NRRL3_00233	hypothetical protein	0.2 ± 0	0.2 ± 0.2	0.4 ± 0.3	1.12146	1.95782	0.910274	0.55799
NRRL3_00234	6-phosphogluconate dehydrogenase domain-containing protein	43.8 ± 0.1	19.1 ± 0.7	36.7 ± 1.3	0.437283	0.839219	0.0122936	0.084085
NRRL3_00235	glycerol proton symporter	48.8 ± 4.4	34.2 ± 0.8	58.6 ± 2	0.700879	1.20124	0.123998	0.152166
NRRL3_00236	phenol oxidase	0 ± 0	0 ± 0	0 ± 0	0.199387	0	0.235193	0.226448
NRRL3_00237	YrdC domain-containing protein	0.4 ± 0.1	0.2 ± 0	0.4 ± 0.1	0.356215	0.894751	0.0933149	0.630026
NRRL3_00238	hypothetical protein	9.9 ± 2	25.7 ± 0.2	11.6 ± 4	2.58872	1.17429	0.0560253	0.659751
NRRL3_00239	hypothetical protein	0.9 ± 0.1	1 ± 0	0.8 ± 0.1	1.13419	0.944078	0.179944	0.672302
NRRL3_00240.1	carbohydrate-binding module family 50 protein	11.5 ± 3.1	12.4 ± 1.4	1.9 ± 0.2	1.07534	0.165883	0.766441	0.142428
NRRL3_00241	molybdopterin cofactor biosynthesis MoaC domain-containing protein	8.4 ± 0.2	7.4 ± 0.5	8.7 ± 1.3	0.880407	1.02923	0.152444	0.831757
NRRL3_00242	glutathione synthetase	35.5 ± 0.8	20.8 ± 0.6	34.5 ± 0.3	0.585606	0.970442	0.00312095	0.275561
NRRL3_00243	Clr5 domain-containing protein	33 ± 1	16.9 ± 1	32.9 ± 1.9	0.510743	0.996392	0.00395723	0.94582
NRRL3_00244	uncharacterized protein	7.1 ± 1.1	5.4 ± 0.1	7.1 ± 1.7	0.76953	1.00741	0.293747	0.975248
NRRL3_00245	tetratricopeptide repeat-containing protein	32.9 ± 0.4	9.8 ± 1.1	20.6 ± 1.1	0.298246	0.625366	0.00891462	0.0195127
NRRL3_00246	fungal-specific transcription factor	0.7 ± 0.1	0.3 ± 0	0.8 ± 0	0.431257	1.07932	0.0357952	0.426513
NRRL3_00247	carbonic anhydrase	24.7 ± 0.2	14.8 ± 1.9	21.7 ± 0.8	0.599678	0.878707	0.0843564	0.102806
NRRL3_00248	cell wall alpha-1,3-glucan synthase	64.6 ± 2.5	11.9 ± 0.8	40.1 ± 0.6	0.184137	0.620936	0.0119224	0.0372431
NRRL3_00249	alpha-amylase	85.5 ± 0.4	22.6 ± 0.8	42.7 ± 2.1	0.263994	0.499383	0.00095755	0.0183893
NRRL3_00250	alpha-amylase	7 ± 0.5	1.7 ± 0.2	5.8 ± 0.4	0.24742	0.829199	0.0329004	0.138693
NRRL3_00251	cell-wall synthesis Kre9/Knh1 family protein	284.4 ± 16	80.2 ± 6.9	191 ± 4.2	0.281786	0.671625	0.0156062	0.0617025
NRRL3_00252	catalase	1.3 ± 0.2	0.5 ± 0.1	1 ± 0.1	0.390237	0.817383	0.0728459	0.266817
NRRL3_00253	iron-type alcohol dehydrogenase domain-containing protein	18.9 ± 1.3	13.5 ± 1.4	12.5 ± 0.2	0.715761	0.66177	0.0601139	0.0884002
NRRL3_00254	hypothetical protein	22.2 ± 3.6	15.4 ± 0.5	24.8 ± 0.8	0.69572	1.12107	0.221927	0.474167
NRRL3_00255	phospholipid-transporting P-type ATPase	18.5 ± 0.1	6.5 ± 0.1	17.2 ± 0.9	0.354348	0.930365	0.000296673	0.291314
NRRL3_00256	siderophore iron transporter 1-like protein	0.1 ± 0	0.1 ± 0	0.1 ± 0.1	1.05757	2.2371	0.936571	0.335157
NRRL3_00257	hypothetical protein	0 ± 0	0 ± 0	0.1 ± 0	0.30381	1.94483	0.372967	0.270936
NRRL3_00258	NAD(P)-binding domain-containing protein	0 ± 0	0 ± 0	0 ± 0	1.7261	1.4711	0.758124	0.818846
NRRL3_00259	cytochrome P450-like protein	4.9 ± 1	3 ± 0.2	8 ± 1.4	0.609356	1.6227	0.204284	0.140514
NRRL3_00260	hypothetical protein	2.3 ± 0.3	1.6 ± 0.1	2.8 ± 0.8	0.672765	1.18505	0.120357	0.572873
NRRL3_00261	hydroxymethylglutaryl-CoA reductase-like enzyme	0.2 ± 0	0.1 ± 0	0.3 ± 0	0.463519	1.51496	0.0425627	0.143072
NRRL3_00262	vacuolar amino acid transporter	21.2 ± 0.7	9.5 ± 0.4	21.8 ± 1.3	0.447867	1.02727	0.00627477	0.654826
NRRL3_00263	endo-polygalacturonase Pga28D	1 ± 0.1	0.4 ± 0	1 ± 0.2	0.397636	1.07781	0.072936	0.628939
NRRL3_00264	hypothetical protein	0.1 ± 0.1	0 ± 0	0.5 ± 0.2	0	5.55785	0.5	0.1879
NRRL3_00265	protoporphyrin uptake protein	1 ± 0.6	0.3 ± 0.1	1 ± 0.2	0.298575	1.04025	0.329404	0.938444
NRRL3_00266	resistance to 7-aminocholesterol Rta-like protein	0.2 ± 0	3.3 ± 0.4	3.2 ± 0.1	20.5117	20.0714	0.0500683	0.016023
NRRL3_00267	xylose isomerase-like, TIM barrel domain-containing protein	0.8 ± 0	39.8 ± 4.7	51.9 ± 0.7	51.7996	67.5572	0.0545997	0.0061304
NRRL3_00268	alpha-xylosidase Axl31A	1.3 ± 0.3	2.5 ± 0.6	2 ± 0.2	1.97524	1.56259	0.153909	0.110409
NRRL3_00269	membrane protein Sur7/Rim9 family protein	0.1 ± 0.1	0 ± 0	0 ± 0	0.321236	0	0.620362	0.5
NRRL3_00270	polyamine transporter	1.1 ± 0.4	0.1 ± 0	1.1 ± 0.1	0.0829692	1.00866	0.150897	0.97542
NRRL3_00271	glyoxalase/bleomycin resistance protein/dihydroxybiphenyl dioxygenase domain-containing protein	13.1 ± 2.6	8.8 ± 1	11.9 ± 1.7	0.673549	0.909499	0.231583	0.652876
NRRL3_00272	vacuolar basic amino acid transporter	0.4 ± 0.1	0.6 ± 0	1 ± 0.1	1.64335	2.80766	0.128816	0.0173381
NRRL3_00273	amino acid/polyamine transporter I family protein	0 ± 0	0 ± 0	0 ± 0
NRRL3_00274	hypothetical protein	0.7 ± 0.4	0.3 ± 0.1	0.4 ± 0.3	0.449881	0.596444	0.375032	0.504089
NRRL3_00275	wax synthase domain-containing protein	1.6 ± 0.3	1 ± 0.1	1.5 ± 0	0.578044	0.921931	0.168759	0.677433
NRRL3_00276	hypothetical protein	2133.9 ± 94.1	3736.5 ± 1.4	1925.2 ± 83.2	1.75108	0.902219	0.0263974	0.145255
NRRL3_00277	hypothetical protein	21 ± 0.2	12.7 ± 0.2	22.2 ± 0.8	0.607898	1.05791	0.000839422	0.252783
NRRL3_00278	thioredoxin-like fold protein	53.1 ± 1.1	31.9 ± 3.3	50.5 ± 0.5	0.601367	0.951751	0.048854	0.151667
NRRL3_00279	ribulose-phosphate 3-epimerase	54.2 ± 2.1	31.4 ± 0.1	64 ± 0.9	0.57913	1.18113	0.0408521	0.0590523
NRRL3_00280	methyltransferase type 11 domain-containing protein	11.7 ± 0.1	6.4 ± 0.5	14 ± 1.5	0.550756	1.20209	0.0367951	0.269142
NRRL3_00281	Sm-like protein Lsm2	275.3 ± 15.4	321.1 ± 8	248.9 ± 4.9	1.16632	0.904065	0.0988821	0.225579
NRRL3_00282	DNA repair metallo-beta-lactamase domain-containing protein	7.7 ± 0.3	4.6 ± 0.4	7.6 ± 0.4	0.599109	0.988851	0.0178599	0.845259
NRRL3_00283	benzoate 4-monooxygenase BhpA	19.2 ± 0.2	12 ± 0.2	23.2 ± 1.2	0.627295	1.20916	0.00127512	0.12397
NRRL3_00284	small oligopeptide transporter	95.4 ± 16.4	41.2 ± 7.8	109.4 ± 3.5	0.43207	1.14633	0.0895833	0.434599
NRRL3_00285	fungal-specific transcription factor	3.3 ± 0	1.2 ± 0.3	3.3 ± 0.1	0.362782	0.980019	0.0508497	0.519237
NRRL3_00286	uncharacterized protein	0.1 ± 0.1	0 ± 0.1	0.1 ± 0	0.652403	0.848927	0.802228	0.904657
NRRL3_00287	glutathione-dependent formaldehyde-activating enzyme/centromere protein V domain-containing protein	51.1 ± 4.2	96.4 ± 14	51.8 ± 0.5	1.88436	1.01275	0.113202	0.863632
NRRL3_00288	citrate synthase-like protein	0.1 ± 0	0.1 ± 0	0 ± 0	0.707593	0.535801	0.274063	0.165546
NRRL3_00289	hypothetical protein	0 ± 0	0 ± 0	0 ± 0
NRRL3_00290	fungal-specific transcription factor	0.1 ± 0.1	0.1 ± 0	0.2 ± 0.1	0.97938	1.69842	0.956742	0.434601
NRRL3_00291	hypothetical protein	0.2 ± 0.1	0.1 ± 0.1	0.3 ± 0.3	0.67634	1.44281	0.671346	0.779738
NRRL3_00292	phosphatidylethanolamine-binding protein-like protein	0.9 ± 0.4	0.2 ± 0.1	1.3 ± 0.1	0.259764	1.34821	0.195879	0.40446
NRRL3_00293	autophagy related protein 22-2	12.9 ± 2	4.1 ± 0.1	13.1 ± 1.5	0.319478	1.01076	0.102009	0.945359
NRRL3_00294	signal sensor PAS domain-containing protein	0.6 ± 0.1	0.3 ± 0	0.8 ± 0.1	0.444694	1.34687	0.160097	0.213337
NRRL3_00295	hypothetical protein	84.6 ± 25.2	114.7 ± 9.4	52.3 ± 3.4	1.35581	0.617907	0.318009	0.316623
NRRL3_00296	N amino acid transport system protein	30.8 ± 0.2	0.7 ± 0.1	20 ± 4.2	0.0222075	0.651294	0.000159464	0.172908
NRRL3_00297	hypothetical protein	4.5 ± 0.6	2.4 ± 0.4	4 ± 0.2	0.536631	0.891462	0.0662764	0.43899
NRRL3_00298	glycosyltransferase 2-like domain-containing protein	1.5 ± 0.1	0.7 ± 0	1.3 ± 0.2	0.461813	0.852988	0.0205597	0.344901
NRRL3_00299	fungal-specific transcription factor	1.5 ± 0.1	1 ± 0.1	1.3 ± 0.1	0.66548	0.894345	0.023816	0.175989
NRRL3_00300	NmrA-like domain-containing protein	1 ± 0.1	0.7 ± 0.1	0.9 ± 0.1	0.647414	0.896116	0.0403395	0.363353
NRRL3_00301	acyl-CoA dehydrogenase/oxidase domain-containing protein	6.2 ± 0.1	3.3 ± 0.5	5.1 ± 0	0.536757	0.819468	0.0617317	0.0250906
NRRL3_00302	calcineurin-like phosphoesterase domain-containing protein	0 ± 0.1	0 ± 0	0.1 ± 0	0.63659	2.12183	0.778791	0.463299
NRRL3_00303	membrane attack complex component/perforin (MACPF) domain-containing protein	0 ± 0	0 ± 0	0 ± 0	0.608967	0.349631	0.763251	0.632531
NRRL3_00304	carboxylesterase family protein	2.2 ± 0.3	0.7 ± 0.1	1.7 ± 0.3	0.337758	0.748122	0.06228	0.160814
NRRL3_00305	hypothetical protein	3.3 ± 0.5	2.1 ± 0.5	2.2 ± 0.4	0.651441	0.677229	0.154107	0.138772
NRRL3_00306	keratinolytic protease KerD	0 ± 0	0 ± 0	0 ± 0	1.14771	0.950236	0.931694	0.974507
NRRL3_00307	major facilitator superfamily protein	0 ± 0	0 ± 0	0 ± 0	0.540936	1.4711	0.735385	0.818848
NRRL3_00308	hypothetical protein	3.8 ± 0.4	15.3 ± 2.7	4.3 ± 3.1	4.03238	1.14082	0.101138	0.849837
NRRL3_00309	alpha/beta hydrolase fold-1 domain-containing protein	0.1 ± 0	0 ± 0	0 ± 0	0.501891	0.262187	0.35095	0.201431
NRRL3_00310	major facilitator superfamily protein	1 ± 0	2.6 ± 0.1	1.4 ± 0.3	2.75564	1.48023	0.0023219	0.302832
NRRL3_00311	fungal-specific transcription factor	0.7 ± 0.1	1 ± 0.1	0.8 ± 0.1	1.5301	1.23294	0.125814	0.360305
NRRL3_00312	2,2-dialkylglycine decarboxylase	0.4 ± 0	0.9 ± 0.2	0.4 ± 0.1	2.14932	0.938531	0.203021	0.825501
NRRL3_00313	arrestin domain-containing protein	0 ± 0	0 ± 0	0 ± 0
NRRL3_00314	ubiquitin system component Cue domain-containing protein	12.1 ± 0.5	7.7 ± 0	12.4 ± 0.3	0.642232	1.02829	0.0491715	0.489274
NRRL3_00315	NAD(P)-binding domain-containing protein	1.7 ± 0.7	1.2 ± 0.1	1.7 ± 0.2	0.723176	1.02405	0.510897	0.947764
NRRL3_00316	aconitate hydratase, mitochondrial	116.1 ± 6.6	112.6 ± 3.5	151.8 ± 14.9	0.969437	1.3073	0.58668	0.141062
NRRL3_00317	oxoglutarate/iron-dependent dioxygenase domain-containing protein	0.1 ± 0	0 ± 0	0 ± 0	0.475379	0.42706	0.215282	0.388679
NRRL3_00318	glyoxylate reductase	9.1 ± 1.8	4.9 ± 0.6	8.6 ± 0.3	0.536329	0.940272	0.150109	0.735893
NRRL3_00319	alcohol dehydrogenase domain-containing protein	5.8 ± 0.9	3.8 ± 0.4	5.5 ± 0.4	0.659401	0.951722	0.14671	0.737065
NRRL3_00320	hypothetical protein	0 ± 0	0 ± 0	0 ± 0
NRRL3_00321	aldehyde dehydrogenase domain-containing protein	0.1 ± 0	0.1 ± 0	0.4 ± 0.2	0.498476	3.41265	0.168204	0.249697
NRRL3_00322	hypothetical protein	0.1 ± 0.1	0 ± 0	0.2 ± 0.1	0.561066	2.4802	0.739226	0.448709
NRRL3_00323	ketol-acid reductoisomerase, mitochondrial	1209.6 ± 28.8	724.1 ± 11	1394.9 ± 3.7	0.598645	1.15317	0.0126938	0.0657074
NRRL3_00324	tryptophan-tRNA ligase, cytosolic	96 ± 1.7	55.8 ± 2.8	106.7 ± 2.8	0.580926	1.11149	0.00744882	0.0635152
NRRL3_00325	tryptophan synthase subunit beta domain-containing protein	31.8 ± 1.8	14.6 ± 0.6	30.2 ± 0.3	0.458659	0.951053	0.031108	0.435805
NRRL3_00326	DNA repair protein Rad51B-like protein	1.7 ± 0.4	0.8 ± 0	1.8 ± 0.1	0.46783	1.07746	0.194885	0.727294
NRRL3_00327	mitochondrial export protein Som1-like protein	35.6 ± 1.7	39 ± 1.6	37.3 ± 2.3	1.09543	1.04836	0.176586	0.490967
NRRL3_00328	transcription initiation factor TFIID subunit 8, C-terminal domain-containing protein	25.3 ± 1	15.3 ± 0.7	25.7 ± 0.3	0.602649	1.01466	0.0120404	0.705008
NRRL3_00329	cytochrome c oxidase subunit 7A	513.5 ± 51	9460.5 ± 170	516.9 ± 6.3	18.4222	1.00649	0.00435703	0.941439
NRRL3_00330	NEDD8-conjugating enzyme UBC12	94.6 ± 3.3	61.1 ± 2.4	85.9 ± 1.3	0.646212	0.907919	0.0104784	0.132541
NRRL3_00331	chitin synthase	75.4 ± 0.9	39.4 ± 1.6	31.6 ± 3.7	0.523061	0.419376	0.00479597	0.0296423
NRRL3_00332	membrane anchor Opy2 N-terminal domain-containing protein	130.1 ± 1.4	63.3 ± 0.5	123.9 ± 0.6	0.486593	0.952179	0.00452172	0.065523
NRRL3_00333	fungal-specific transcription factor	5.2 ± 0.2	3.4 ± 0.4	4.6 ± 0.2	0.662984	0.896425	0.0414545	0.128539
NRRL3_00334	aldo/keto reductase family protein	18 ± 0.2	11.6 ± 0.4	16.2 ± 0.1	0.646301	0.900388	0.0103344	0.0232641
NRRL3_00335	glutamate-cysteine ligase regulatory subunit-like protein	23.5 ± 0.2	14.2 ± 0.2	23.5 ± 0.8	0.605052	0.998221	0.000639173	0.95317
NRRL3_00336	EKC/KEOPS complex subunit Bud32	23.9 ± 2.9	15.7 ± 0.7	25.9 ± 3.4	0.655159	1.08566	0.137882	0.586006
NRRL3_00337	DNA-directed RNA polymerase III subunit Rpc1	24.9 ± 1.3	10.5 ± 0.2	26.3 ± 0.6	0.422036	1.05823	0.0363024	0.323703
NRRL3_00338	translation elongation factor Guf1, mitochondrial	34.8 ± 1.8	21.7 ± 0.1	37.8 ± 1.8	0.62459	1.08592	0.0593534	0.238975
NRRL3_00339	mitotic spindle checkpoint component Mad2	71.3 ± 1.3	41.7 ± 0.1	69 ± 0	0.58513	0.967577	0.0188486	0.237065
NRRL3_00340	Rossmann-like alpha/beta/alpha sandwich fold-containing protein	12.8 ± 1.2	5.2 ± 0.4	11.5 ± 0.7	0.405355	0.899775	0.0489611	0.34651
NRRL3_00341	transcription factor IIS, N-terminal domain-containing protein	10.5 ± 0.6	5.3 ± 0.2	10.1 ± 0.1	0.498673	0.954288	0.0307616	0.458722
NRRL3_00342	hypothetical protein	25.6 ± 4.9	12.6 ± 1.3	24.8 ± 1.8	0.495067	0.9718	0.149708	0.872992
NRRL3_00343	Sec1-like protein	43.3 ± 0.9	19.6 ± 0.6	40.8 ± 0.1	0.452743	0.94172	0.0025466	0.162975
NRRL3_00344	pheromone alpha factor receptor STE2-like protein	0.1 ± 0.1	0 ± 0	0 ± 0	0.248347	0.107718	0.491017	0.435287
NRRL3_00345	ubiquitin E2 variant, N-terminal domain-containing protein	13.5 ± 0.2	8.8 ± 0.2	13.6 ± 0.9	0.65413	1.00711	0.002211	0.904096
NRRL3_00346	hypothetical protein	0.2 ± 0.1	0.2 ± 0.1	0.2 ± 0.2	0.671688	0.82287	0.60457	0.789098
NRRL3_00347	hypothetical protein	0 ± 0.1	0 ± 0	0 ± 0	0	0	0.5	0.5
NRRL3_00348	hypothetical protein	0.8 ± 0.1	0.8 ± 0.1	1.2 ± 0.4	1.0068	1.49276	0.968235	0.415837
NRRL3_00349	protein kinase domain-containing protein	12.1 ± 0.3	7.5 ± 0.1	12.3 ± 0.2	0.619241	1.0202	0.0158611	0.442158
NRRL3_00350	stress-response CsbD-like protein	23 ± 0.8	6.6 ± 0.6	24.8 ± 4.8	0.28594	1.07995	0.00255556	0.686415
NRRL3_00351	indoleamine 2,3-dioxygenase, tryptophan-degrading enzyme	38.2 ± 0.4	12.8 ± 0.4	31.7 ± 2.6	0.3358	0.828864	0.000324292	0.164181
NRRL3_00352	cysteine desulfurase, mitochondrial	108.2 ± 5.4	64.5 ± 0.3	121 ± 1	0.596234	1.11919	0.0549046	0.17329
NRRL3_00353	regulator of cytoskeleton and endocytosis	112 ± 6.5	29.9 ± 0.1	99 ± 4.9	0.266662	0.884368	0.0357421	0.164011
NRRL3_00354	hypothetical protein	0 ± 0	0 ± 0	0 ± 0
NRRL3_00355	hypothetical protein	13.5 ± 1.4	1.8 ± 0.7	3.2 ± 0.1	0.132895	0.23621	0.0205703	0.0569759
NRRL3_00356	uncharacterized protein	0.2 ± 0.1	0.1 ± 0	0.1 ± 0	0.472518	0.86767	0.433204	0.813882
NRRL3_00357	uncharacterized protein	0.2 ± 0	0 ± 0	0.2 ± 0	0.234548	1.40269	0.0453424	0.0665867
NRRL3_00358	FAD-binding domain-containing protein	0.1 ± 0.1	0.1 ± 0	0.1 ± 0	0.453226	0.650484	0.445466	0.586494
NRRL3_00359	hypothetical protein	2 ± 0.1	5.2 ± 0.3	3.2 ± 1.5	2.64606	1.63317	0.0218295	0.455095
NRRL3_00360	hypothetical protein	1.6 ± 0.1	0.2 ± 0.1	1.2 ± 0.1	0.148086	0.780259	0.00287046	0.13381
NRRL3_00361	hypothetical protein	0.8 ± 0.3	0.2 ± 0	0.7 ± 0	0.284135	0.844905	0.223826	0.660921
NRRL3_00362	F-box domain-containing protein	43.7 ± 8.1	12.1 ± 0.6	34.4 ± 1.6	0.276851	0.787153	0.111682	0.341573
NRRL3_00363	metacaspase	154.3 ± 11.5	77.7 ± 0.8	136.7 ± 6.3	0.503771	0.885839	0.0661326	0.233301
NRRL3_00364	hypothetical protein	1.9 ± 0.1	1.5 ± 0.8	2.4 ± 0.1	0.82709	1.29997	0.660978	0.0595549
NRRL3_00365	hypothetical protein	37 ± 0	14.8 ± 0.3	45.3 ± 1.2	0.40046	1.22189	0.00493122	0.0663069
NRRL3_00366	hypothetical protein	34.6 ± 3.4	23.4 ± 1.8	36.9 ± 0.7	0.67639	1.06648	0.0854023	0.512597
NRRL3_00367	protein N-methyltransferase	53.8 ± 2.8	31.4 ± 0.7	56.9 ± 1.5	0.58313	1.0587	0.0426476	0.325341
NRRL3_00368	protein Kti12/L-seryl-tRNA(Sec) kinase family protein	9.7 ± 0.4	6.3 ± 0.5	10.8 ± 0.1	0.642756	1.10729	0.0157487	0.154796
NRRL3_00369	zinc finger domain-containing protein, C2H2-like	12.1 ± 0.6	7.5 ± 0.5	11.8 ± 0	0.619921	0.981347	0.0140289	0.674823
NRRL3_00370	hypothetical protein	0.1 ± 0	0 ± 0	0.2 ± 0.1	0.381035	1.28339	0.105773	0.57828
NRRL3_00371	palmitoyl protein thioesterase-like protein	25.2 ± 0.9	14.4 ± 0.6	20.6 ± 1.3	0.572573	0.817154	0.00909966	0.0706853
NRRL3_00372	plasma-membrane phosphatidylinositol 4-phosphate synthesis complex component Efr3	19.1 ± 0.2	7.6 ± 0	20.4 ± 0.8	0.398353	1.07022	0.00698458	0.226532
NRRL3_00373	mediator of RNA polymerase II transcription subunit 31	17.5 ± 3.5	13.8 ± 0.3	18.7 ± 1.9	0.79002	1.07079	0.376155	0.713436
NRRL3_00374	hypothetical protein	1.4 ± 0.2	0.6 ± 0	1.7 ± 0.1	0.412431	1.19957	0.0835841	0.25343
NRRL3_00375	cell morphology Pal1-like protein	68 ± 2.6	29 ± 1.4	70.3 ± 2.1	0.426995	1.03451	0.00768563	0.423864
NRRL3_00376	DNA replication licensing factor Mcm2	17.7 ± 0.5	13.1 ± 0.5	17.5 ± 0.1	0.743158	0.989436	0.0111962	0.68903
NRRL3_00377	zinc finger domain-containing protein, UBR-type and RING/FYVE/PHD-type	11.7 ± 0	7.9 ± 0.2	10.4 ± 0.7	0.675548	0.88464	0.0151272	0.233269
NRRL3_00378	serine/threonine-protein kinase	30.3 ± 1.1	13.1 ± 0.1	26.9 ± 1	0.432595	0.889117	0.0252145	0.0815589
NRRL3_00379	major facilitator superfamily, sugar/inositol transporter-like protein	14.4 ± 0.8	7.9 ± 0.7	13.4 ± 0.9	0.548735	0.930868	0.0146929	0.364389
NRRL3_00380	hypothetical protein	29.3 ± 0.5	16.4 ± 0.7	22.4 ± 1.4	0.562131	0.766981	0.00347067	0.0679028
NRRL3_00381	phosphatidylserine decarboxylase-like protein	52.3 ± 2.5	21.3 ± 0.8	47.4 ± 0.3	0.40805	0.906801	0.0222245	0.219918
NRRL3_00382	kinetochore-associated protein Dsn1/Mis13-like protein	16.1 ± 0.4	6.9 ± 0.3	15.4 ± 0.1	0.426844	0.959638	0.0027903	0.251936
NRRL3_00383	hypothetical protein	0 ± 0	0.6 ± 0.9	0 ± 0
NRRL3_00384	threonine/serine exporter ThrE domain-containing protein	1.8 ± 0.1	0.5 ± 0.1	1.3 ± 0	0.293502	0.737384	0.00621694	0.0418646
NRRL3_00385	hypothetical protein	39.9 ± 0.2	20.1 ± 1	38.1 ± 1.1	0.504559	0.954797	0.0187853	0.261755
NRRL3_00386	sugar/inositol transporter family protein	26.6 ± 4.2	3.9 ± 0.1	9.4 ± 0.3	0.147014	0.352654	0.0829799	0.107231
NRRL3_00387	kynurenine formamidase-like protein	14.1 ± 2.6	1.7 ± 0.2	4.6 ± 0.1	0.123963	0.327643	0.0905478	0.119382
NRRL3_00388	hypothetical protein	5.7 ± 0.8	2 ± 0.3	3.1 ± 0.1	0.344622	0.546581	0.0634121	0.131935
NRRL3_00389	two pore domain potassium channel-like protein	2.4 ± 0.1	0.5 ± 0	2.1 ± 0.1	0.217301	0.891142	0.0178581	0.151084
NRRL3_00390	short-chain dehydrogenase/reductase family protein	13.1 ± 1.7	5.6 ± 0.2	8.6 ± 0.1	0.424083	0.653391	0.095029	0.159036
NRRL3_00391	fungal-specific transcription factor	3.6 ± 0.8	1.3 ± 0	3 ± 0.3	0.35421	0.829298	0.147223	0.451822
NRRL3_00392	methyltransferase domain-containing protein	10.8 ± 1	5 ± 0.3	10.3 ± 0.6	0.465903	0.956712	0.0639984	0.653626
NRRL3_00393	hypothetical protein	2.9 ± 0	1.8 ± 0.2	2.1 ± 0.4	0.638777	0.734901	0.0886853	0.199699
NRRL3_00394.1	vesicular trafficking protein SNAP-25	29.5 ± 2.7	15.5 ± 0.8	28.3 ± 0.6	0.524524	0.958828	0.0658595	0.640359
NRRL3_00395	nucleosome assembly protein	138.9 ± 0.7	64.7 ± 1.8	131.6 ± 3.3	0.465614	0.947982	0.0044696	0.184736
NRRL3_00396	nitrogen metabolite repression protein	38.8 ± 0.1	18.4 ± 0.4	40.4 ± 0.1	0.475384	1.04121	0.00460575	0.0154073
NRRL3_00397	asparaginase/glutaminase family protein	23.8 ± 0.6	12.1 ± 0.1	21.7 ± 2.1	0.50852	0.911579	0.0221012	0.374586
NRRL3_00398	pirin, N-terminal domain-containing protein	4.2 ± 0.8	2.6 ± 0	3.4 ± 0.1	0.616333	0.828907	0.211355	0.417877
NRRL3_00399	fungal-specific transcription factor	14 ± 0.3	5.9 ± 0.4	11.8 ± 0.4	0.421382	0.845834	0.00304082	0.0321472
NRRL3_00400	amidase family protein	1 ± 0	0.6 ± 0	0.6 ± 0.2	0.620032	0.60595	0.0169216	0.183596
NRRL3_00401	BTB/POZ domain-containing protein	0.5 ± 0.1	0.1 ± 0	0.2 ± 0.1	0.113933	0.450996	0.0973682	0.0940918
NRRL3_00402	choline transport protein	61 ± 5.9	29 ± 3.6	63.3 ± 4.4	0.475162	1.0388	0.0351643	0.695185
NRRL3_00403	uncharacterized protein	5.5 ± 0.4	0.1 ± 0	1.1 ± 0.1	0.0251506	0.19501	0.0315592	0.0274099
NRRL3_00404	hypothetical protein	0 ± 0	0 ± 0	0 ± 0	1.7999	3.91585	0.744008	0.408158
NRRL3_00405	gurmarin/antimicrobial peptide-like protein	0.1 ± 0.2	0.8 ± 1.1	0 ± 0.1	6.7009	0.4073	0.549779	0.661238
NRRL3_00406	fungal-specific transcription factor	1.2 ± 0.1	0.5 ± 0.1	1 ± 0	0.472623	0.844345	0.0290514	0.127565
NRRL3_00407	major facilitator superfamily protein	1.4 ± 0.2	0.6 ± 0	0.9 ± 0.1	0.44953	0.665658	0.0966581	0.104799
NRRL3_00408	aminotransferase class I and II family protein	8.1 ± 0	2.8 ± 0.2	6.5 ± 0	0.343124	0.810369	0.0142706	0.000794378
NRRL3_00409	translation regulator impact family protein	15.5 ± 0.4	9 ± 0.6	16.6 ± 0.4	0.577494	1.0666	0.00992997	0.141882
NRRL3_00410	non-ribosomal peptide synthetase-like protein	0.7 ± 0.2	0.1 ± 0	0.4 ± 0	0.149304	0.556971	0.13793	0.249359
NRRL3_00411	carboxylesterase family protein	1.1 ± 0.4	0.2 ± 0	1.4 ± 0.1	0.208621	1.23563	0.186356	0.499732
NRRL3_00412	catechol oxidase	0 ± 0	0 ± 0	0.1 ± 0	1.15717	2.52997	0.927697	0.352762
NRRL3_00413	NAD(P)-binding domain-containing protein	0 ± 0	0 ± 0	0 ± 0
NRRL3_00414	intradiol ring-cleavage dioxygenase domain-containing protein	0.4 ± 0.1	0 ± 0	0.2 ± 0	0.0398827	0.527921	0.053117	0.0939398
NRRL3_00415	lytic polysaccharide monooxygenase	11.3 ± 1.2	1.9 ± 0.2	6.7 ± 0.1	0.167485	0.592989	0.0526883	0.117105
NRRL3_00416	60S ribosomal protein uL4	1788.2 ± 64.7	1113.7 ± 3.9	1898.5 ± 7.3	0.622769	1.06166	0.0424003	0.24685
NRRL3_00417	fungal-specific transcription factor	11 ± 0.6	3.6 ± 0.1	8.2 ± 0.1	0.330509	0.740706	0.0342154	0.0876657
NRRL3_00418	DnaJ domain-containing protein	25.4 ± 0.8	11.6 ± 0.3	25.5 ± 0.2	0.4558	1.0053	0.0128855	0.859421
NRRL3_00419	pre-mRNA processing protein 45	49.5 ± 0.8	21.3 ± 0.4	50.8 ± 0.2	0.430057	1.02698	0.00295631	0.240218
NRRL3_00419a1	hypothetical protein	0 ± 0	15.8 ± 0.5	0 ± 0
NRRL3_00420	GATS-like ACT domain-containing protein	14.2 ± 0.4	5.8 ± 0.3	17.5 ± 0.2	0.408402	1.23458	0.00238958	0.023843
NRRL3_00421	WD repeat-containing protein	6.9 ± 0.4	2.8 ± 0.3	6.9 ± 0.3	0.399488	1.00073	0.0122859	0.990288
NRRL3_00422	septin, involved in development	143.7 ± 9.6	73.5 ± 1.3	137.4 ± 1.1	0.511032	0.955852	0.0567304	0.519036
NRRL3_00423	periodic tryptophan protein 2-like protein	19.3 ± 0.7	9.6 ± 0.3	21.2 ± 2	0.499261	1.0997	0.0186017	0.392569
NRRL3_00424	kynurenine formamidase-like protein	3.8 ± 0.1	1.5 ± 0.1	2.9 ± 0.3	0.389242	0.760277	0.00145479	0.109261
NRRL3_00425	5'-3' exoribonuclease, type 1	34.8 ± 1.1	13.3 ± 0	36 ± 0.9	0.381235	1.03374	0.0226629	0.371553
NRRL3_00426	histone acetyltransferase type B subunit 2	82.5 ± 2.3	54.5 ± 2.2	76 ± 5	0.660632	0.921909	0.00642869	0.287454
NRRL3_00427	GTP cyclohydrolase	131 ± 4.8	68.2 ± 0.1	132.2 ± 3	0.520778	1.00947	0.0344868	0.791825
NRRL3_00428	hypothetical protein	0.1 ± 0	0 ± 0	0 ± 0	0.310355	0.533949	0.214389	0.355529
NRRL3_00429	cell wall mannoprotein 1-like protein	0.1 ± 0.1	0 ± 0	0.1 ± 0.1	0.306566	1.79444	0.612582	0.639111
NRRL3_00430	polyketide synthase	0 ± 0	0 ± 0	0 ± 0	0.520641	2.13124	0.115162	0.348312
NRRL3_00431	tannase/feruloyl esterase family protein	3.9 ± 0.5	1.6 ± 0.1	3.2 ± 0.2	0.417048	0.813903	0.0839533	0.244334
NRRL3_00431a1	hypothetical protein	0 ± 0	2.4 ± 1.1	0 ± 0
NRRL3_00432	deoxyuridine triphosphate nucleotidohydrolase/deoxycytidine triphosphate deaminase family protein	3.4 ± 0.5	3.6 ± 0.2	3 ± 0.6	1.04913	0.867707	0.721479	0.521257
NRRL3_00433	protein kinase domain-containing protein	22.5 ± 0.5	9.9 ± 0.7	20.6 ± 0.7	0.439879	0.914773	0.00350277	0.0991572
NRRL3_00434	eukaryotic translation initiation factor 4E-like protein	47.2 ± 1.7	23.4 ± 0.3	45.4 ± 1.5	0.497089	0.962832	0.028433	0.384644
NRRL3_00435	Ulp1 protease family, C-terminal catalytic domain-containing protein	9.5 ± 0.5	4.6 ± 0.1	9.7 ± 0.5	0.488543	1.02398	0.0394432	0.680016
NRRL3_00436	gamma-glutamylcyclotransferase domain-containing protein	12.2 ± 0.2	7.5 ± 0.8	11.7 ± 0.4	0.613318	0.957087	0.0599396	0.31389
NRRL3_00437	signal peptidase complex subunit 3-like protein	54.8 ± 4.6	25.2 ± 1.2	48.6 ± 0.2	0.46047	0.885746	0.0550959	0.306779
NRRL3_00438	proteolipid membrane potential modulator family protein	11.8 ± 1.2	23.2 ± 3.2	13.7 ± 0.4	1.96238	1.15949	0.0909648	0.250269
NRRL3_00439	branched-chain alpha-ketoacid dehydrogenase kinase/pyruvate dehydrogenase kinase domain-containing protein	30.5 ± 0.9	16.2 ± 1.1	31.9 ± 0.6	0.530314	1.0475	0.00612218	0.220409
NRRL3_00440	ubiquitin carboxyl-terminal hydrolase	57.1 ± 0.2	21.7 ± 0.1	52.8 ± 0.1	0.379721	0.9232	0.000113046	0.00190419
NRRL3_00441	COPI-coated vesicle assembly TMP21-related protein	151.5 ± 0.5	76.8 ± 0	137.3 ± 2.5	0.506675	0.906319	0.00284675	0.0687129
NRRL3_00442	hypothetical protein	29.6 ± 4.1	10.7 ± 0.3	66.9 ± 1.5	0.360844	2.25824	0.0956133	0.0302363
NRRL3_00443	hypothetical protein	0.4 ± 0.2	0.2 ± 0.1	0.6 ± 0.2	0.339933	1.33516	0.294847	0.582719
NRRL3_00444	RNA polymerase II-binding domain-containing protein	26.4 ± 0.4	12.4 ± 0.1	24.3 ± 0	0.471808	0.919586	0.00636516	0.0785944
NRRL3_00445	hypothetical protein	5 ± 1.1	2.4 ± 0	3.4 ± 0.4	0.478687	0.684701	0.188398	0.277309
NRRL3_00446	major facilitator superfamily protein	0.4 ± 0.1	0.1 ± 0	0.7 ± 0.1	0.224816	1.695	0.107662	0.0722068
NRRL3_00447	fungal-specific transcription factor	1.8 ± 0.1	0.7 ± 0	2.2 ± 0.3	0.393279	1.18403	0.0442067	0.367614
NRRL3_00448	hypothetical protein	21.5 ± 1.5	14.1 ± 1	17.7 ± 0.5	0.656844	0.82346	0.0410264	0.145596
NRRL3_00449	heterokaryon incompatibility domain-containing protein	3 ± 0.1	1.3 ± 0	2.4 ± 0.2	0.418698	0.800727	0.031271	0.117045
NRRL3_00450	hypothetical protein	0.1 ± 0.1	0.1 ± 0	0.1 ± 0	0.467432	0.860185	0.316597	0.729464
NRRL3_00451	hypothetical protein	96.4 ± 10.7	249.2 ± 7.1	171.5 ± 5.4	2.58413	1.77882	0.00623076	0.0293815
NRRL3_00452	uncharacterized protein	259.6 ± 1.3	174.9 ± 5.1	266.5 ± 6.3	0.673728	1.0269	0.0196672	0.355877
NRRL3_00453	DNA repair helicase Rad25	25.8 ± 2	12.6 ± 0.5	24.8 ± 0.5	0.486509	0.961492	0.0531805	0.604726
NRRL3_00454	uncharacterized protein	16.2 ± 1	8.6 ± 0.9	9 ± 0.5	0.531777	0.557925	0.0150514	0.0238232
NRRL3_00455	hypothetical protein	15.2 ± 0.1	12.8 ± 0.1	17.6 ± 0.9	0.841786	1.16383	0.00130624	0.160017
NRRL3_00456	glutamine-dependent NAD(+) synthetase	32.4 ± 2.1	16.3 ± 1.7	37.9 ± 0.1	0.504853	1.17141	0.0152307	0.162512
NRRL3_00457	NUDIX hydrolase domain-containing protein	20.7 ± 0.5	17.4 ± 1.3	21.7 ± 0.6	0.844011	1.05077	0.142313	0.215633
NRRL3_00458	telomeric single stranded DNA binding Pot1/Cdc13 domain-containing protein	8.5 ± 0.2	3.4 ± 0	7.9 ± 0.1	0.404366	0.923924	0.0202517	0.13579
NRRL3_00459	flavin monooxygenase-like protein	7.1 ± 0.1	5 ± 0.8	6.6 ± 0.4	0.708322	0.922468	0.160822	0.31034
NRRL3_00460	HD domain-containing protein	32.3 ± 0.4	28.2 ± 0.3	30.6 ± 0.1	0.873728	0.947613	0.00890845	0.0797313
NRRL3_00461	class II histone deacetylase complex subunit 2/3-like protein	14.3 ± 0.9	7.9 ± 0.3	12.4 ± 0.2	0.552543	0.865185	0.0410206	0.174835
NRRL3_00462	polyketide synthase AlbA/FwnA	7.4 ± 0.8	1.1 ± 0	3.7 ± 0.2	0.148625	0.494658	0.053181	0.0700869
NRRL3_00463	hypothetical protein	0.3 ± 0	0 ± 0	0.4 ± 0	0	1.3907	0.0292929	0.0746823
NRRL3_00464	hypothetical protein	2.7 ± 0.1	6.1 ± 0.9	4.7 ± 2.5	2.2302	1.72966	0.109841	0.465675
NRRL3_00465	transglutaminase-like domain-containing protein	12.3 ± 0.2	5.2 ± 0.1	12.1 ± 0.1	0.425958	0.984295	0.00439163	0.385319
NRRL3_00466	DDH domain-containing protein	8.6 ± 0.8	5.1 ± 0	8.5 ± 0.1	0.590118	0.989696	0.0955526	0.895289
NRRL3_00467	tryptophan synthase subunit beta domain-containing protein	1.2 ± 0.4	1.2 ± 0.4	1.2 ± 0.2	0.968514	0.945677	0.926798	0.839426
NRRL3_00468	lysine-specific demethylase domain-containing protein	24.2 ± 0.1	11.9 ± 0.3	22.7 ± 0.4	0.492172	0.937282	0.00849474	0.11508
NRRL3_00469	structure-specific endonuclease subunit Slx1	14.4 ± 1.6	6.6 ± 0.4	14.2 ± 0.2	0.461408	0.991642	0.0754792	0.933551
NRRL3_00470	thymidylate kinase	28.1 ± 1.6	18.8 ± 1.4	26.3 ± 1	0.66994	0.936969	0.0276334	0.344713
NRRL3_00471	queuine tRNA-ribosyltransferase-like protein	19.8 ± 0.7	13.1 ± 0	20.8 ± 0.7	0.662058	1.05298	0.0448132	0.267307
NRRL3_00472	methylenetetrahydrofolate reductase	29 ± 0.5	18.7 ± 0.6	32.3 ± 0.3	0.645227	1.11443	0.00338036	0.0197137
NRRL3_00473	MIOREX complex component 11-like protein	17.2 ± 0.3	10.4 ± 0.1	16.9 ± 0.9	0.604303	0.98712	0.0141394	0.795708
NRRL3_00474	nucleoside-diphosphate kinase	2144.6 ± 0	1246.2 ± 5.5	2229.9 ± 47.9	0.581099	1.0398	0.00274127	0.240674
NRRL3_00475	alpha-glucosidase	55.4 ± 2.9	23.7 ± 1.5	51.8 ± 0.7	0.428292	0.934627	0.0144463	0.317246
NRRL3_00476	PQ-loop repeat-containing protein	26.2 ± 0.9	15.8 ± 0.6	26.3 ± 0.9	0.602651	1.00307	0.00870608	0.938016
NRRL3_00477	immunoreactive secreted protein	66 ± 2.1	38.9 ± 1.8	66.8 ± 1	0.58909	1.01301	0.00557611	0.669071
NRRL3_00478	chitinase	2.3 ± 0.3	1.5 ± 0	2.9 ± 0.3	0.644831	1.2906	0.151131	0.163089
NRRL3_00479	sulphydryl oxidase Sox	7.8 ± 1.5	9.1 ± 1.5	6.4 ± 0.5	1.16826	0.819368	0.472016	0.390785
NRRL3_00480	plasma membrane ATPase	3.4 ± 0	1.4 ± 0.2	2.9 ± 0.3	0.410316	0.831177	0.0488666	0.252274
NRRL3_00481	glutamate-tRNA ligase, cytosolic	134.3 ± 0.7	56.7 ± 1.5	141 ± 1	0.422121	1.0495	0.00150146	0.020085
NRRL3_00482	54S ribosomal protein uL1m	106.4 ± 0.4	64.6 ± 1.9	113.3 ± 1.5	0.606675	1.06431	0.0153403	0.0752602
NRRL3_00483	conserved oligomeric Golgi complex subunit 2, involved in cell polarity, cell wall structure, and protein glycosylation	34.5 ± 1.3	11.9 ± 0.1	32.9 ± 2.2	0.344028	0.952817	0.0258646	0.482997
NRRL3_00484	hypothetical protein	12.3 ± 0.2	5.1 ± 0.2	11.1 ± 0.2	0.412026	0.906159	0.00109735	0.0302156
NRRL3_00485	cytosolic Fe-S cluster assembly factor Cfd1	19.6 ± 0.7	9.4 ± 0.7	22.1 ± 0.3	0.476737	1.12477	0.00472749	0.0994455
NRRL3_00486	UBX domain-containing protein	90.9 ± 0.6	40.9 ± 0.9	80.9 ± 2.2	0.449893	0.889766	0.000505706	0.0798885
NRRL3_00487	mitochondrial import protein 1	160.2 ± 0.2	136.1 ± 10.2	173.2 ± 6.1	0.849566	1.08126	0.184794	0.204991
NRRL3_00488	membrane insertase OXA1/ALB3/YidC family protein	76.7 ± 2.9	51.5 ± 1.6	83.5 ± 2.5	0.671717	1.08848	0.0191165	0.130384
NRRL3_00489	TAFII28-like protein	29.5 ± 0.8	9.5 ± 0.4	28.2 ± 0.3	0.321585	0.956562	0.0034682	0.238727
NRRL3_00490	S-adenosylmethionine decarboxylase-like protein	139.3 ± 3.3	88.6 ± 2.2	150.8 ± 3.7	0.636173	1.08225	0.00546871	0.0827234
NRRL3_00491	SAGA transcriptional regulatory complex subunit	25.7 ± 1.3	13 ± 0.5	25 ± 0.2	0.505425	0.973399	0.0240198	0.586871
NRRL3_00492	terpene synthase, metal-binding domain-containing protein	0.1 ± 0.1	0 ± 0	0 ± 0	0.160612	0.262441	0.553869	0.593456
NRRL3_00493	Spo11/DNA topoisomerase VI subunit A family protein	0.2 ± 0	0.1 ± 0	0.1 ± 0	0.342891	0.883618	0.149718	0.47341
NRRL3_00494	ubiquitin-conjugating enzyme E2	83.6 ± 6.6	42.4 ± 1.7	77 ± 1.5	0.507638	0.920788	0.057461	0.382699
NRRL3_00495	scramblase family protein	17.4 ± 0.2	8 ± 0.1	16.8 ± 0	0.460468	0.963156	0.000994352	0.114727
NRRL3_00496	long chronological lifespan protein 2	61.1 ± 1.5	34.6 ± 1.3	49.8 ± 3.4	0.565922	0.815314	0.00338187	0.09323
NRRL3_00497	54S ribosomal protein bL27m	98.2 ± 2	61.3 ± 1.5	104.8 ± 0.4	0.624508	1.06711	0.0031086	0.123518
NRRL3_00498	Rad9-like Rad53-binding domain-containing protein	5.3 ± 0.1	4.3 ± 0.4	5.4 ± 0.4	0.807057	1.0196	0.127931	0.789567
NRRL3_00499	tRNA-splicing endonuclease subunit Sen2-like protein	32.7 ± 2.1	21.3 ± 0.5	33.7 ± 0.8	0.651349	1.03027	0.0722365	0.630199
NRRL3_00500	H/ACA ribonucleoprotein complex subunit 3	1033.7 ± 27.7	3084.6 ± 223.7	1144.5 ± 70.4	2.9842	1.10724	0.0459458	0.237791
NRRL3_00501	ribonuclease Nob1-like protein	26.3 ± 0.8	13.9 ± 0.7	29.6 ± 1	0.528153	1.12635	0.00421769	0.0711084
NRRL3_00501a1	hypothetical protein	0 ± 0	2 ± 0.6	0 ± 0
NRRL3_00502	hypothetical protein	0.9 ± 0.1	1.7 ± 0.1	0.8 ± 0.1	1.96271	0.915047	0.0392654	0.405941
NRRL3_00503	fungal-specific transcription factor	0 ± 0	0 ± 0	0 ± 0
NRRL3_00504	cis-aconitate decarboxylase	0.1 ± 0	0 ± 0	0.1 ± 0	0.16564	0.971798	0.140558	0.913334
NRRL3_00505	hypothetical protein	0.5 ± 0	0.1 ± 0	0.2 ± 0.2	0.202631	0.518188	0.00649829	0.270863
NRRL3_00506	aminoglycoside phosphotransferase domain-containing protein	0.4 ± 0.1	0.1 ± 0	0.2 ± 0	0.13772	0.405321	0.130794	0.187417
NRRL3_00507	peptidase M18 family protein	69.1 ± 1.9	39.9 ± 2.3	69.1 ± 1.3	0.578007	0.999727	0.00573561	0.992039
NRRL3_00508	glycoside hydrolase family 71 protein	33.6 ± 0.6	8.3 ± 0.3	31.3 ± 2.8	0.248198	0.932117	0.00188042	0.454728
NRRL3_00509	alcohol dehydrogenase domain-containing protein	16.6 ± 1.4	1.7 ± 0.2	15 ± 1.5	0.102443	0.902051	0.0391424	0.377165
NRRL3_00510	hypothetical protein	4.2 ± 0.8	1 ± 1	4.3 ± 0.5	0.244908	1.02183	0.0805101	0.902226
NRRL3_00511	bZIP transcription factor	53.1 ± 2.8	15.4 ± 1.4	46.6 ± 2.9	0.289355	0.878201	0.0108447	0.152648
NRRL3_00512	mitochondrial carrier domain-containing protein	13.7 ± 0.8	9.3 ± 0.2	15.6 ± 0.3	0.677447	1.14251	0.0610338	0.141519
NRRL3_00513	adrenodoxin-like protein, mitochondrial	103.8 ± 6.6	70.3 ± 0.5	118.1 ± 5.6	0.677999	1.13836	0.0875865	0.147994
NRRL3_00514	ribosomal RNA-processing protein 15-like protein	34.6 ± 2.8	20.9 ± 3	36.3 ± 2	0.603212	1.05045	0.0415252	0.553892
NRRL3_00515	signal recognition particle 54 kDa protein	36.8 ± 0.7	18.3 ± 0.3	37 ± 0.1	0.495898	1.00644	0.00607666	0.711307
NRRL3_00516	alkaline phosphatase D-related protein	12 ± 0.4	6.2 ± 0.3	11.3 ± 0.1	0.519361	0.941699	0.00419288	0.205915
NRRL3_00517	endo-beta-N-acetylglucosaminidase	29.7 ± 2.7	13.2 ± 1.9	28.6 ± 1.5	0.444862	0.963356	0.0260264	0.679413
NRRL3_00518	hypothetical protein	15.4 ± 1.2	6.3 ± 0.2	14.1 ± 0.3	0.410323	0.910212	0.0550324	0.337316
NRRL3_00519	hypothetical protein	4.4 ± 0.1	2.3 ± 0	3.6 ± 0.6	0.518803	0.81299	0.0191404	0.279559
NRRL3_00520	aminoglycoside phosphotransferase domain-containing protein	4.8 ± 0.6	1.8 ± 0.2	4.5 ± 0.4	0.382872	0.934798	0.0573656	0.589363
NRRL3_00521	reactive intermediate/imine deaminase RidA family protein	7.4 ± 2.1	5.9 ± 0.3	26.6 ± 1.2	0.797896	3.60273	0.490973	0.0154537
NRRL3_00522	alpha/beta hydrolase fold-3 domain-containing protein	8.9 ± 0.9	5.9 ± 1.3	6.5 ± 0.9	0.666202	0.727925	0.139076	0.122356
NRRL3_00523	chitinase-like protein	234.2 ± 28.4	120.3 ± 7	136.1 ± 4.3	0.513762	0.581273	0.0956192	0.122176
NRRL3_00524	hypothetical protein	885.2 ± 15	231.8 ± 8.8	596.1 ± 23	0.261871	0.673421	0.00128555	0.00805143
NRRL3_00525	CoA-transferase family III protein	15.4 ± 0.2	8.2 ± 1	14 ± 0.1	0.53336	0.909118	0.0577152	0.0265452
NRRL3_00526	hypothetical protein	55 ± 0.8	25.6 ± 0.8	48.7 ± 3.8	0.465819	0.886206	0.000758142	0.243494
NRRL3_00527	chromatin assembly factor 1 complex subunit A-like protein	27.3 ± 0.4	13.8 ± 0.5	25.2 ± 1.8	0.505349	0.92466	0.00111135	0.337004
NRRL3_00528	hypothetical protein	16.7 ± 0.9	7.2 ± 0.3	15 ± 0.5	0.430849	0.895821	0.0237131	0.166756
NRRL3_00529	protein phosphatase inhibitor 2-like protein	39.1 ± 0.7	15.8 ± 0.8	38.4 ± 1	0.40519	0.982625	0.00102829	0.514569
NRRL3_00530	phosphatidylinositol transfer protein	49.1 ± 0.4	23.8 ± 0.5	49.8 ± 0.3	0.484274	1.01414	0.00035976	0.175014
NRRL3_00531	lanosterol synthase	30.1 ± 1	12.1 ± 0	30.4 ± 1.9	0.402922	1.00907	0.0261418	0.877632
NRRL3_00532	SGS domain-containing protein	32.1 ± 0.3	16 ± 0.9	32.1 ± 2.2	0.499391	1.00167	0.016387	0.977744
NRRL3_00533	PQ-loop repeat-containing protein	19.1 ± 0.1	12.8 ± 0.3	18.9 ± 0.1	0.671336	0.991435	0.0069965	0.318812
NRRL3_00534	sirtuin family protein	32.6 ± 0.2	16.8 ± 1.4	32.4 ± 0.2	0.517083	0.993204	0.0378832	0.398209
NRRL3_00535	cyclin-dependent protein kinase, role in regulation of development in response to phosphate availability, interacts with cyclin Pho80	35 ± 1.8	21 ± 0	33.4 ± 0.1	0.599849	0.954232	0.057736	0.427117
NRRL3_00536	polyamine-modulated factor 1/kinetochore protein Nnf1 family protein	15.7 ± 0.2	6.7 ± 0.6	13.2 ± 0.3	0.428962	0.839509	0.0201061	0.0109599
NRRL3_00537	tetratricopeptide-like helical domain-containing protein	15.3 ± 1.1	8.1 ± 0.3	15.1 ± 0.6	0.531244	0.991259	0.0516069	0.897915
NRRL3_00538	hypothetical protein	168.5 ± 8	180 ± 6.7	178.4 ± 0.2	1.06858	1.05885	0.26244	0.33165
NRRL3_00539	nuclear transport factor 2 domain-containing protein	54.9 ± 1.6	29.5 ± 0.1	56.7 ± 1.5	0.537598	1.0321	0.027737	0.376949
NRRL3_00540	heat shock protein 90	762.9 ± 9.7	376.7 ± 18.7	804.8 ± 9.3	0.493742	1.05491	0.00562686	0.0480537
NRRL3_00541	septin-like protein	12.5 ± 0.1	5.9 ± 0.4	12 ± 0.8	0.471347	0.954498	0.0144261	0.497901
NRRL3_00542	hypothetical protein	1.2 ± 0.7	0.9 ± 0.2	1.2 ± 0.2	0.760457	0.984365	0.667311	0.976404
NRRL3_00543	myc-type, basic helix-loop-helix domain-containing protein	37.9 ± 0.5	21.2 ± 0.1	37.5 ± 1.6	0.559141	0.989566	0.00883901	0.790908
NRRL3_00544	DNA-directed RNA polymerase III subunit Rpc3	25.3 ± 0.5	15 ± 0.3	23.8 ± 0.8	0.591952	0.940188	0.00414918	0.167298
NRRL3_00545	ubiquinol-cytochrome c reductase core protein II	351.8 ± 5.4	370.1 ± 14.1	352.8 ± 3.2	1.05202	1.00281	0.293393	0.84855
NRRL3_00546	mitochondrial citrate and oxoglutarate carrier protein	534.5 ± 42.9	440.3 ± 0.5	434.8 ± 16.6	0.823629	0.813388	0.198337	0.153539
NRRL3_00547	citrate synthase CitA	614.8 ± 11.7	393.6 ± 3.7	629.5 ± 4.7	0.640174	1.02399	0.0137657	0.300402
NRRL3_00548	RNA polymerase II-binding domain-containing protein	34.2 ± 0.4	16.2 ± 0.3	33 ± 0.6	0.472534	0.964774	0.000518703	0.169023
NRRL3_00549	homocysteine synthase	30.1 ± 0.5	15.5 ± 0.7	25.1 ± 0.8	0.513463	0.83278	0.00276459	0.0260454
NRRL3_00550	membrane apposition MARVEL domain-containing protein	40.9 ± 1.7	15.3 ± 0.1	32.4 ± 4.2	0.373253	0.793628	0.0297477	0.181551
NRRL3_00551	lysine-specific permease	140 ± 2.2	50.8 ± 2.5	147.8 ± 1.9	0.363138	1.05574	0.000773001	0.0651593
NRRL3_00552	AMP-dependent synthetase/ligase domain-containing protein	26.5 ± 0.1	13.2 ± 0.1	26.3 ± 0.1	0.500071	0.991509	0.000164914	0.217288
NRRL3_00553	uncharacterized protein	52.2 ± 3.6	31 ± 2.1	51.8 ± 0.9	0.593168	0.991589	0.0318032	0.891624
NRRL3_00554	hypothetical protein	32.9 ± 2	15.3 ± 1.4	30.6 ± 1.2	0.464389	0.929634	0.0137055	0.318352
NRRL3_00555	WD repeat-containing protein	8.7 ± 0.1	4 ± 0.1	8.2 ± 0.1	0.459178	0.934454	0.00134777	0.0572699
NRRL3_00556	mitochondrial carrier domain-containing protein	34.4 ± 0.2	24.7 ± 0.2	29.5 ± 0.5	0.717401	0.858207	0.000454077	0.026638
NRRL3_00557	GTP-binding protein Ypt1	553.1 ± 44.1	243.5 ± 11.3	543.5 ± 14.7	0.440286	0.98268	0.0506082	0.812524
NRRL3_00558	alanine/arginine aminopeptidase	39.9 ± 0.6	22 ± 2	41.7 ± 1	0.551321	1.04549	0.0342996	0.176315
NRRL3_00559	TFIIH basal transcription factor complex subunit 2	23 ± 1	14.2 ± 0.8	24.1 ± 0.7	0.614681	1.04841	0.011567	0.33191
NRRL3_00560	hypothetical protein	54.1 ± 1.5	44.4 ± 1.7	46.3 ± 0.6	0.820995	0.856097	0.0278572	0.0565152
NRRL3_00561	pumilio homology domain-containing protein	0.1 ± 0.1	0.1 ± 0	0.2 ± 0	0.545691	1.18294	0.373085	0.667024
NRRL3_00562	sugar phosphate transporter domain-containing protein	32.5 ± 2.1	16.5 ± 0	29.7 ± 0.6	0.508526	0.915175	0.0584161	0.294781
NRRL3_00563	NADH-ubiquinone oxidoreductase 78 kDa subunit, mitochondrial	219.7 ± 1.7	175.1 ± 7.8	218.4 ± 14.6	0.797093	0.994213	0.0674093	0.921919
NRRL3_00564	DNA repair protein XRCC4-like protein	29.7 ± 2.9	30.7 ± 1.8	24.9 ± 1.6	1.03396	0.838108	0.72535	0.214639
NRRL3_00565	hypothetical protein	24.2 ± 1.3	10.5 ± 0.5	22.1 ± 0.9	0.433276	0.914947	0.0214533	0.222495
NRRL3_00566	hypothetical protein	3.6 ± 0.4	1.6 ± 0.1	2.6 ± 0	0.459765	0.720365	0.0706218	0.157251
NRRL3_00567	ER lumen protein retaining receptor	112.3 ± 6.1	64.2 ± 5.9	105.6 ± 1.2	0.571701	0.940322	0.0151466	0.354646
NRRL3_00568	hypothetical protein	19.8 ± 0.5	10.8 ± 0.2	19.3 ± 0.2	0.546931	0.971263	0.0140196	0.323313
NRRL3_00569	ribonuclease III domain-containing protein	25.8 ± 0.5	16.2 ± 0.3	25 ± 2.1	0.626458	0.968348	0.00601703	0.680217
NRRL3_00570	37S ribosomal protein mS33	305 ± 2.3	357.8 ± 20.6	317.9 ± 4.9	1.17283	1.04203	0.167893	0.124959
NRRL3_00571	pre-mRNA-splicing factor	81.3 ± 1.1	37 ± 0.4	74.6 ± 1.4	0.454344	0.917748	0.00372164	0.0396156
NRRL3_00572	methylsterol monooxygenase	330.2 ± 8	142.8 ± 3.2	280.8 ± 1.1	0.432544	0.850655	0.00794105	0.0684383
NRRL3_00573	nuclear control of ATP synthase 2-like protein	22.8 ± 0.6	11.9 ± 1.3	26 ± 0.5	0.520524	1.13958	0.024938	0.0304448
NRRL3_00574	GTP-binding protein Ypt2	239.4 ± 5.2	123.5 ± 5.9	222.7 ± 3.6	0.515769	0.930325	0.00249947	0.0764343
NRRL3_00575	AAA-type ATPase family protein	32.6 ± 2.1	12.9 ± 0.2	29.7 ± 1.1	0.396168	0.90937	0.0454166	0.256488
NRRL3_00576	RNA recognition motif domain-containing protein	58.1 ± 1.1	32.8 ± 1.5	58.7 ± 0.8	0.565244	1.01116	0.00374397	0.56684
NRRL3_00577	phosphatidylinositol 3-/4-kinase catalytic domain-containing protein	9.1 ± 0.5	3.3 ± 0.1	8.5 ± 0.5	0.365967	0.927904	0.033355	0.325352
NRRL3_00578	cytidine deaminase-like protein	86.1 ± 8.5	46 ± 0.1	87.3 ± 4.2	0.53442	1.0142	0.0950386	0.877835
NRRL3_00579	NADH-ubiquinone oxidoreductase 21 kDa subunit	456.4 ± 11.3	311.5 ± 3.5	468.2 ± 2.3	0.682449	1.0257	0.0224162	0.373634
NRRL3_00580	chromosome segregation in meiosis protein	36.5 ± 1.8	30.9 ± 3.3	36.2 ± 4.2	0.847553	0.992085	0.20902	0.940074
NRRL3_00581	guanine nucleotide exchange factor	44.9 ± 1.3	19.4 ± 0	42.3 ± 2.6	0.431763	0.943534	0.0229471	0.373116
NRRL3_00582	dihydrofolate reductase-like protein	10.5 ± 0.4	5.2 ± 0.2	10.8 ± 0.5	0.494917	1.02341	0.0100056	0.636426
NRRL3_00583	nucleoporin	53.4 ± 2	22.5 ± 0.8	50.2 ± 0	0.421245	0.94008	0.0118092	0.261106
NRRL3_00584	cytochrome c oxidase assembly protein Cox16	114.8 ± 6.9	78.6 ± 1.4	111.4 ± 1.7	0.684334	0.970235	0.0739436	0.607851
NRRL3_00585	tyrosine-specific protein phosphatase domain-containing protein	41.7 ± 2.1	22 ± 0.5	38.7 ± 0.3	0.527482	0.929237	0.0364995	0.293798
NRRL3_00586	hypothetical protein	20.7 ± 1.9	24.8 ± 2.2	17.8 ± 2	1.19918	0.857833	0.187026	0.272067
NRRL3_00587	hypothetical protein	80 ± 1.9	56.1 ± 0.2	76.7 ± 0.7	0.701483	0.958537	0.0347609	0.220004
NRRL3_00588	FGGY carbohydrate kinase family protein	27.5 ± 0.2	10.9 ± 0.2	25 ± 0.9	0.395913	0.908182	0.000243223	0.132373
NRRL3_00589	sodium/calcium exchanger membrane region-containing protein	36.3 ± 2.1	14.6 ± 0.5	33 ± 0.3	0.403125	0.910004	0.0321174	0.26539
NRRL3_00590	26S proteasome regulatory subunit 8/Rpt6	202 ± 5.3	83.9 ± 4.8	187.4 ± 5.9	0.415201	0.927976	0.00194772	0.123501
NRRL3_00591	hypothetical protein	9.2 ± 0.3	5.2 ± 0.7	8.3 ± 0.2	0.563742	0.899296	0.0413522	0.0922973
NRRL3_00592	ubiquitin fusion degradation protein 1-like protein	16 ± 0.5	7.9 ± 0.4	15.3 ± 0.1	0.495676	0.958169	0.00486353	0.309178
NRRL3_00593	Yip1 superfamily protein	46.2 ± 0.4	28 ± 1.3	45.7 ± 1.1	0.606529	0.989551	0.0211475	0.652871
NRRL3_00594	bacterial surface antigen (D15) domain-containing protein	162.5 ± 5.8	91.3 ± 2.1	170 ± 6.6	0.561694	1.0462	0.0207044	0.351276
NRRL3_00595	ubiquitin-conjugating enzyme E2	32.8 ± 0.2	16.8 ± 1.5	33.6 ± 0.6	0.511566	1.02256	0.0372073	0.320032
NRRL3_00596	cytochrome c heme lyase	25.8 ± 0.6	35.4 ± 0.2	28.2 ± 2.6	1.37552	1.0956	0.0131571	0.398089
NRRL3_00597	ABC1 family protein	18.7 ± 0.8	9.6 ± 0.2	18.1 ± 0.3	0.510472	0.965333	0.0277048	0.428036
NRRL3_00598	armadillo-like helical domain-containing protein	12.6 ± 0.3	5.6 ± 0.5	11.1 ± 0.1	0.44456	0.8821	0.00768803	0.064801
NRRL3_00599	dolichol-phosphate mannosyltransferase subunit 3-like protein	475.3 ± 11.5	489.6 ± 70	492.5 ± 15	1.03008	1.03628	0.821292	0.3329
NRRL3_00600	xanthine phosphoribosyltransferase	84.4 ± 8.2	57.3 ± 2.8	89.9 ± 1.8	0.678151	1.06501	0.106302	0.513777
NRRL3_00601	malic acid transporter-like protein	3.5 ± 0.5	2 ± 0.5	4.6 ± 0.5	0.563381	1.29311	0.0965836	0.166403
NRRL3_00602	short-chain dehydrogenase/reductase family protein	67.8 ± 0.3	16.5 ± 0.1	38.3 ± 1.1	0.244031	0.565816	0.000486114	0.0127722
NRRL3_00603	succinate--CoA ligase [ADP-forming] subunit beta, mitochondrial	341 ± 19	196.8 ± 1.3	322.2 ± 1.2	0.577093	0.944884	0.0581691	0.394939
NRRL3_00604	F-box domain-containing protein	6.8 ± 0.2	2.8 ± 0.2	5 ± 0.5	0.411624	0.737536	0.00276581	0.0826252
NRRL3_00605	heat shock transcription factor family protein	21.8 ± 0.3	15.3 ± 0.3	22.1 ± 0.2	0.699547	1.01363	0.00230545	0.396011
NRRL3_00606	uncharacterized protein	12.2 ± 0.9	7.2 ± 1.5	13.7 ± 0.2	0.590023	1.11993	0.0785676	0.242151
NRRL3_00607	oxidoreductase-like, N-terminal domain-containing protein	15.3 ± 0.1	11.6 ± 0.1	17 ± 1.1	0.75891	1.10942	0.00302455	0.273461
NRRL3_00608	hypothetical protein	7.9 ± 0.3	3.8 ± 0	7.6 ± 0.1	0.483328	0.952812	0.0303731	0.271553
NRRL3_00609	60S ribosomal protein eL13	2816 ± 18.9	1702.8 ± 24.3	2895.9 ± 31.5	0.604695	1.02836	0.000558175	0.116657
NRRL3_00610	hypothetical protein	28.2 ± 0.9	13.4 ± 0.2	24.2 ± 0.8	0.473874	0.85742	0.0197236	0.0458956
NRRL3_00611	leucine-rich repeat domain-containing protein	19.8 ± 0.7	9.3 ± 0.6	17.8 ± 0.1	0.470598	0.898039	0.00395434	0.144273
NRRL3_00612	cyclin D1-binding protein 1-like protein	17.6 ± 0.9	9 ± 1	19.1 ± 0.5	0.511538	1.08702	0.0117268	0.198814
NRRL3_00613	actin-related protein 6	14.3 ± 0.8	6.8 ± 0.6	15.3 ± 1.2	0.474942	1.06699	0.013057	0.468745
NRRL3_00614	E3 ubiquitin ligase-like protein	3.1 ± 0.3	1.9 ± 0.1	3.5 ± 0.5	0.635056	1.16347	0.0780038	0.339329
NRRL3_00615	3-hydroxybutyryl CoA dehydrogenase-like protein	33.8 ± 1.5	28.4 ± 1.7	33.6 ± 0.4	0.84068	0.992204	0.0821458	0.845489
NRRL3_00616	topoisomerase 1-associated factor 1	14.2 ± 0.4	7.6 ± 0.6	13.3 ± 1	0.535054	0.940775	0.0096259	0.448704
NRRL3_00617	hypothetical protein	0.1 ± 0	0 ± 0	0.1 ± 0.1	0.390488	0.804001	0.211376	0.755495
NRRL3_00618	F-box domain-containing protein	1.3 ± 0.1	0.9 ± 0.1	1.5 ± 0.2	0.692913	1.17472	0.103034	0.319996
NRRL3_00619	hypothetical protein	0 ± 0.1	0 ± 0	0 ± 0	0.654527	0	0.78824	0.5
NRRL3_00620	RNA polymerase II transcription factor B subunit 2	17.7 ± 0.2	13.4 ± 0.8	18.1 ± 1	0.758561	1.02008	0.0731994	0.706729
NRRL3_00621	thioesterase domain-containing protein	115.8 ± 6.7	167.9 ± 1	123.5 ± 0.6	1.45044	1.06654	0.0531755	0.350152
NRRL3_00622	pre-mRNA-splicing factor Cwf11-like protein	31 ± 0.5	11.8 ± 0.2	30.8 ± 0.5	0.38183	0.994812	0.00443503	0.787642
NRRL3_00623	THO complex subunit 1-like protein	25.1 ± 1.6	11 ± 0.6	23 ± 1	0.439899	0.919231	0.0324943	0.295017
NRRL3_00624	homeobox transcription factor	25.2 ± 1.2	8.5 ± 0.7	28.5 ± 1.3	0.336973	1.13236	0.00891896	0.12177
NRRL3_00625	hypothetical protein	39.2 ± 5.3	579.4 ± 219.5	40.2 ± 13.9	14.7702	1.02418	0.177981	0.94025
NRRL3_00626	AP-2 complex subunit alpha	27.6 ± 1.4	12.3 ± 0.1	26.9 ± 0.8	0.44501	0.977008	0.0404549	0.644702
NRRL3_00627	alanine racemase N-terminal domain-containing protein	43.9 ± 1.3	24.8 ± 1.1	43.4 ± 0.4	0.563582	0.988198	0.00446546	0.676779
NRRL3_00628	hypothetical protein	18.7 ± 3.1	4.7 ± 1.4	22 ± 1.6	0.251557	1.17484	0.0610751	0.352463
NRRL3_00629	histone deacetylase superfamily protein	5.2 ± 0.3	2.2 ± 0.2	5.1 ± 0.4	0.414782	0.973378	0.0152076	0.729337
NRRL3_00630	zinc finger domain-containing protein, AN1-type	11.5 ± 0	6.9 ± 0	14.5 ± 1.1	0.599536	1.26625	0.000179902	0.152586
NRRL3_00631	thymidylate synthase	34.2 ± 0.1	29.3 ± 1.8	30.9 ± 2.8	0.858454	0.905214	0.166163	0.347399
NRRL3_00632	queuine tRNA-ribosyltransferase catalytic subunit	37.4 ± 0.2	17.6 ± 0	34.2 ± 1.2	0.471377	0.916047	0.00422075	0.156542
NRRL3_00633	major facilitator superfamily protein	8.9 ± 0.2	7.9 ± 1.3	9.3 ± 1.1	0.885348	1.0392	0.472089	0.741188
NRRL3_00634	hypothetical protein	6.1 ± 0.7	6 ± 3.1	7.4 ± 0.7	0.980818	1.21262	0.966409	0.197283
NRRL3_00635	hypothetical protein	2.5 ± 0.7	1.2 ± 0.2	1.9 ± 0.3	0.487792	0.757415	0.201866	0.405447
NRRL3_00636	hypothetical protein	7.1 ± 0.2	3.2 ± 0.6	6.8 ± 0.3	0.444511	0.954333	0.0422107	0.316931
NRRL3_00637	R3H domain-containing protein	24.3 ± 1.3	11.9 ± 0.9	29.3 ± 0.2	0.490078	1.204	0.0110739	0.10962
NRRL3_00638	leucine aminopeptidase	34.5 ± 1.2	17.3 ± 2	36.6 ± 1	0.500794	1.06144	0.0175278	0.205239
NRRL3_00639	inositol monophosphatase-like protein	30.3 ± 0.2	10.8 ± 0.4	36 ± 1.4	0.358262	1.19048	0.0020789	0.103899
NRRL3_00640	uncharacterized protein	10.6 ± 1.4	5.5 ± 0.3	9.2 ± 0.5	0.522199	0.866106	0.117693	0.382826
NRRL3_00641	chitin synthase	40.9 ± 0.2	20 ± 0	35.5 ± 0.5	0.488456	0.867269	0.00355037	0.0190964
NRRL3_00642	amidase family protein	1.6 ± 0.5	1.3 ± 0.2	1.8 ± 0.3	0.814629	1.11592	0.550148	0.699442
NRRL3_00643	cation efflux transporter family protein	0.1 ± 0.1	0.1 ± 0	0.2 ± 0	0.581285	1.38615	0.457864	0.490135
NRRL3_00644	catalase	0.2 ± 0.1	0.1 ± 0	0.4 ± 0.1	0.476422	1.62852	0.168465	0.309611
NRRL3_00645	ATPase AFG1-like protein	21.8 ± 0.4	22.3 ± 0.8	24.3 ± 0.2	1.02375	1.11649	0.503575	0.0263397
NRRL3_00646	polarisome component, required for conidiation and vacuolar fusion	28.6 ± 0	13.5 ± 0.6	29.9 ± 1.3	0.472516	1.04612	0.0185235	0.392266
NRRL3_00647	hypothetical protein	0.4 ± 0	0.2 ± 0.1	0.7 ± 0	0.489748	1.59189	0.10025	0.010621
NRRL3_00648	Sac3/GANP/Thp3 family protein	36.3 ± 2.4	18.4 ± 1.2	36.6 ± 1.4	0.50638	1.00817	0.0288906	0.897207
NRRL3_00649	vacuolar protein-sorting-associated protein 36-like protein	15.9 ± 0.5	6.5 ± 0.3	15.4 ± 0.5	0.410832	0.971178	0.00380363	0.43981
NRRL3_00650	hypothetical protein	9.9 ± 0.8	5.5 ± 0.8	8.9 ± 0.2	0.552281	0.904586	0.0309262	0.317942
NRRL3_00651	hypothetical protein	0.1 ± 0.1	0 ± 0	0.1 ± 0.1	0.381351	0.933158	0.374849	0.914503
NRRL3_00652	reactive intermediate/imine deaminase RidA family protein	86.8 ± 4.7	44.8 ± 4.7	78.1 ± 2.2	0.515642	0.899178	0.0124128	0.190119
NRRL3_00653	hypothetical protein	2.7 ± 0.4	2.9 ± 0.6	4 ± 1	1.08044	1.47211	0.714564	0.291169
NRRL3_00654	hypothetical protein	67.1 ± 1.5	26.7 ± 0.9	71.4 ± 0	0.398105	1.0642	0.00283933	0.155435
NRRL3_00655	mitochondrial 18kDa protein-like protein	26.2 ± 0.7	61.8 ± 1.5	25.7 ± 1.5	2.35591	0.979683	0.00579978	0.714297
NRRL3_00656	uncharacterized protein	2974.4 ± 343.8	7954.2 ± 245.7	3198 ± 109.4	2.67424	1.07519	0.00543387	0.521094
NRRL3_00657	phosphopantetheinyl transferase, mitochondrial	31.1 ± 6.4	17.6 ± 0.2	34.4 ± 2.6	0.566763	1.10601	0.207234	0.600026
NRRL3_00658	histidinol phosphate phosphatase HisJ-like protein	35.9 ± 1.4	15.7 ± 0.3	37.3 ± 0.7	0.437497	1.03734	0.0244899	0.388968
NRRL3_00659	peptidyl-prolyl cis-trans isomerase, FKBP-type	920.6 ± 28.1	899.4 ± 39.4	919.9 ± 18.7	0.9769	0.999156	0.603528	0.977353
NRRL3_00660	carboxylesterase family protein	0.2 ± 0.1	0.1 ± 0	0.2 ± 0	0.25334	0.686518	0.142101	0.288724
NRRL3_00661	carbohydrate-binding module family 50 protein	16.6 ± 0.2	6.8 ± 0.1	15.5 ± 0.8	0.411404	0.93689	0.00366091	0.285122
NRRL3_00662	P-loop containing nucleoside triphosphate hydrolase domain-containing protein	41.7 ± 0.1	17.9 ± 0.2	42 ± 1.3	0.428143	1.00533	0.00171982	0.844572
NRRL3_00663	monopolin complex subunit Csm1-like protein	17.8 ± 0.3	7.7 ± 0.2	17.7 ± 0.4	0.436412	0.998763	0.00105295	0.95966
NRRL3_00664	GPI ethanolamine phosphate transferase 1	21.2 ± 1.5	10.5 ± 0.8	19.2 ± 0.8	0.498151	0.908896	0.0270023	0.290305
NRRL3_00665	fungal-specific transcription factor	16.9 ± 0.9	5.9 ± 0.2	12.3 ± 0.7	0.346158	0.728263	0.0284554	0.034295
NRRL3_00666	cystathionine beta-lyase	97.5 ± 3	55 ± 0.1	111.7 ± 3.3	0.563814	1.14485	0.0310432	0.0478096
NRRL3_00667	hypothetical protein	13.1 ± 0.5	18.8 ± 2.3	16.6 ± 1.1	1.43955	1.27207	0.163223	0.0878362
NRRL3_00668	ferric/cupric reductase transmembrane component 7-like protein	2.7 ± 0.1	1.3 ± 0.1	2 ± 0.3	0.477005	0.754312	0.00612656	0.183687
NRRL3_00669	tryptophan synthase subunit beta domain-containing protein	1.6 ± 0.2	1 ± 0.1	1.3 ± 0	0.59183	0.808256	0.0793279	0.264272
NRRL3_00670	major facilitator superfamily protein	1.3 ± 0.1	0.5 ± 0.3	0.9 ± 0	0.382112	0.646692	0.117345	0.0411647
NRRL3_00671	In Between Ring fingers domain-containing protein	21.4 ± 1.8	8.2 ± 0.1	20.9 ± 0.4	0.382754	0.980631	0.0610571	0.800521
NRRL3_00672	peroxisomal multifunctional enzyme involved in fatty acid beta-oxidation	37.6 ± 0.1	13.8 ± 1.3	30.1 ± 0.3	0.368399	0.801978	0.0226481	0.00386878
NRRL3_00673	P-loop containing nucleoside triphosphate hydrolase domain-containing protein	11.6 ± 0.4	4.4 ± 0.1	10 ± 1.2	0.381088	0.862369	0.0152485	0.295224
NRRL3_00674	60S ribosomal protein uL30	1561.6 ± 31.1	1626.2 ± 10.9	1621 ± 22.5	1.04134	1.03804	0.179465	0.172419
NRRL3_00675	vacuolar-sorting protein Snf8	12.8 ± 2.1	5.8 ± 0.6	15.7 ± 0.6	0.456841	1.22787	0.109937	0.276029
NRRL3_00676	eukaryotic translation initiation factor 3 subunit C	211.2 ± 6.9	102.7 ± 2.5	221.9 ± 6.2	0.486119	1.05068	0.015397	0.246982
NRRL3_00677	protein kinase domain-containing protein	27.2 ± 0.2	13.4 ± 1.3	24.3 ± 0.3	0.491961	0.894734	0.0353077	0.0124208
NRRL3_00678	helicase, C-terminal domain-containing protein	4.9 ± 0.5	2 ± 0	4.9 ± 0.1	0.403702	0.993646	0.0663633	0.938238
NRRL3_00679	hypothetical protein	253 ± 2	128.2 ± 13.9	189.9 ± 3.4	0.506717	0.750855	0.0461891	0.00532251
NRRL3_00680	hypothetical protein	88.9 ± 0.1	36.8 ± 1	74.8 ± 2.7	0.413449	0.841351	0.00803237	0.0852117
NRRL3_00681	mediator complex subunit Med27-like protein	14 ± 1.1	5.9 ± 0	13 ± 0.1	0.417634	0.925059	0.0615962	0.410737
NRRL3_00682	cytochrome P450	3.2 ± 0.3	0.9 ± 0	2.3 ± 0.3	0.29334	0.702561	0.0589573	0.0970751
NRRL3_00683	peptidase S28 family protein	1.1 ± 0.1	0.6 ± 0.2	1.1 ± 0	0.542313	1.00574	0.078338	0.955318
NRRL3_00684	rhamnogalacturonan lyase	0 ± 0	0 ± 0	0 ± 0	0.616138	1.96808	0.767259	0.612742
NRRL3_00685	guanine deaminase-like protein	11 ± 0.4	5.6 ± 0.5	8.7 ± 0.2	0.5081	0.794329	0.0093443	0.0391737
NRRL3_00686	glycine dehydrogenase (decarboxylating), mitochondrial	31.7 ± 3.7	54.7 ± 2.4	50.7 ± 1.9	1.72724	1.60184	0.0259694	0.0448942
NRRL3_00687	major facilitator superfamily protein	0.1 ± 0	0.1 ± 0	0.1 ± 0	1.03594	1.29341	0.856306	0.606521
NRRL3_00688	hypothetical protein	3.6 ± 0.2	3.3 ± 0.2	3 ± 0.6	0.901678	0.835639	0.240017	0.399546
NRRL3_00689	hypothetical protein	5.7 ± 1.3	5.8 ± 0.8	4.6 ± 1.2	1.0136	0.806365	0.95219	0.478638
NRRL3_00690	ureohydrolase family protein	11 ± 1.4	7 ± 0.4	8.4 ± 0.1	0.637768	0.769239	0.131321	0.230101
NRRL3_00691	fungal-specific transcription factor	0.2 ± 0.1	0.1 ± 0	0.3 ± 0.1	0.707874	1.33954	0.540347	0.491005
NRRL3_00692	FAD-dependent oxidoreductase domain-containing protein	2.9 ± 0.2	7.3 ± 0.5	3 ± 0.1	2.50301	1.04076	0.0418006	0.456999
NRRL3_00693	protein kinase domain-containing protein	0.1 ± 0.1	0.1 ± 0	0.1 ± 0	0.886752	0.814772	0.905609	0.847473
NRRL3_00694	amidohydrolase-related domain-containing protein	0 ± 0	0 ± 0	0 ± 0	0.99642	0	0.992702	0.179394
NRRL3_00695	cytochrome P450-like protein	0 ± 0	0 ± 0	0 ± 0
NRRL3_00696	alpha/beta hydrolase fold-3 domain-containing protein	0 ± 0	0.1 ± 0	0 ± 0	1.59586	0.262606	0.332798	0.201045
NRRL3_00697	fungal-specific transcription factor	0 ± 0	0 ± 0	0 ± 0	1.86286	1.96509	0.684198	0.304927
NRRL3_00698	L-lysine 6-monooxygenase/L-ornithine 5-monooxygenase family protein	0 ± 0	0 ± 0	0 ± 0	0.578088	2.35985	0.05057	0.548835
NRRL3_00699	short-chain dehydrogenase/reductase family protein	0.2 ± 0.2	0 ± 0	0.1 ± 0	0.266568	0.542596	0.54421	0.683478
NRRL3_00700	short-chain dehydrogenase	13.6 ± 4.1	3 ± 0.3	6.1 ± 0.1	0.218217	0.444794	0.167389	0.232954
NRRL3_00701	glycoside hydrolase family 79 protein	0.1 ± 0	0 ± 0	0 ± 0	0.180002	0.439759	0.254941	0.361637
NRRL3_00702	fumarate lyase family protein	0.1 ± 0	0 ± 0	0.1 ± 0.1	0.224843	0.810354	0.130086	0.794057
NRRL3_00703	major facilitator superfamily, sugar/inositol transporter-like protein	0.1 ± 0	0 ± 0	0 ± 0	0.25071	0.580898	0.110432	0.373454
NRRL3_00704	fungal-specific transcription factor	1.7 ± 0.2	0.9 ± 0.2	1.2 ± 0.1	0.500726	0.718102	0.063174	0.175187
NRRL3_00705	hypothetical protein	56.9 ± 9.5	9 ± 2.2	18.7 ± 0.4	0.157964	0.327688	0.0750275	0.109641
NRRL3_00706	peptidase S8/S53 domain-containing protein	1.4 ± 0.5	0.2 ± 0.1	0.4 ± 0	0.11248	0.297804	0.154634	0.202178
NRRL3_00707	hypothetical protein	0 ± 0	0 ± 0	0 ± 0.1	0.573901	3.94597	0.0501548	0.500623
NRRL3_00708	metallopeptidase M10/M27/M57-like protein	0.2 ± 0.2	0.3 ± 0.2	0.2 ± 0.1	1.74011	1.28821	0.578857	0.78509
NRRL3_00709	hypothetical protein	0.5 ± 0.8	1.4 ± 1.9	0.7 ± 0.1	2.4892	1.23708	0.658372	0.852122
NRRL3_00710	major facilitator superfamily protein	7.2 ± 0.3	4.4 ± 0.5	7.8 ± 0.8	0.605585	1.08207	0.0352216	0.488089
NRRL3_00711	nuclear transport factor 2 domain-containing protein	2.2 ± 0.1	0.4 ± 0.1	1.9 ± 0.1	0.18251	0.859409	0.00182088	0.0373706
NRRL3_00712	D-serine dehydratase-like protein	4.4 ± 0.1	1.6 ± 0	3.7 ± 0	0.364629	0.842733	0.00572963	0.0332672
NRRL3_00713	glutamine synthetase catalytic domain-containing protein	1.5 ± 0.2	0.5 ± 0.1	1.3 ± 0.1	0.372578	0.87317	0.0759973	0.456547
NRRL3_00714	glutamine amidotransferase domain-containing protein	0 ± 0	0 ± 0	0 ± 0.1	0.314345	0.989072	0.268043	0.992968
NRRL3_00715	aldehyde dehydrogenase domain-containing protein	5.1 ± 0.4	2.7 ± 0.5	4.7 ± 0	0.527411	0.927217	0.0318066	0.432924
NRRL3_00716	short-chain dehydrogenase/reductase family protein	3 ± 0	1.8 ± 0.2	3 ± 0.2	0.602511	0.991704	0.0632008	0.902036
NRRL3_00717	fungal-specific transcription factor	1.2 ± 0	0.7 ± 0	1.1 ± 0.1	0.569626	0.917665	0.00722116	0.199016
NRRL3_00718	D-serine dehydratase-like protein	5.2 ± 0.2	1.6 ± 0	5.6 ± 1	0.311947	1.07409	0.0282171	0.671689
NRRL3_00719	zinc finger domain-containing protein, C2H2-like	0.3 ± 0	0.1 ± 0.1	0.2 ± 0	0.400471	0.718377	0.0694374	0.195958
NRRL3_00720	hypothetical protein	2 ± 0.2	1.6 ± 0.5	1.6 ± 0	0.797762	0.809766	0.440945	0.193115
NRRL3_00721	peptidase S8, subtilisin-related protein	1.2 ± 0.1	0.4 ± 0.1	1.2 ± 0	0.312695	1.00344	0.00499303	0.938249
NRRL3_00722	major facilitator superfamily protein	2.1 ± 0.3	1.1 ± 0.1	2.6 ± 0.1	0.513971	1.23898	0.120305	0.256709
NRRL3_00723	acid phosphatase	3.6 ± 0.2	1.8 ± 0.1	4.2 ± 0.1	0.498177	1.16286	0.015078	0.0966344
NRRL3_00724	ribosome-associated chaperone Zuotin	221.7 ± 10.9	120.9 ± 4.7	233.3 ± 6.3	0.545138	1.05213	0.0240655	0.35142
NRRL3_00725	mitochondrial zinc maintenance protein, mitochondrial	82.7 ± 5.3	105.1 ± 4.7	89.4 ± 2.6	1.27057	1.07999	0.0477581	0.296565
NRRL3_00726	pre-mRNA splicing factor	52 ± 0.2	27.9 ± 1.3	54.3 ± 1.6	0.535421	1.04282	0.020719	0.302013
NRRL3_00727	sterol 24-C-methyltransferase	235 ± 3.7	88.2 ± 3.9	214.6 ± 4.8	0.375449	0.913005	0.000669579	0.047123
NRRL3_00728	major facilitator superfamily, sugar/inositol transporter-like protein	0.3 ± 0.1	0.1 ± 0	0.2 ± 0.1	0.202823	0.736804	0.0730157	0.435916
NRRL3_00729	sialidase domain-containing protein	0.8 ± 0.2	0.3 ± 0.1	0.5 ± 0.2	0.330476	0.627585	0.0660364	0.205796
NRRL3_00730	glycoside hydrolase family 79 protein	1.1 ± 0.1	0.5 ± 0.1	1 ± 0	0.428292	0.965697	0.0684348	0.601561
NRRL3_00731	uncharacterized protein	11.4 ± 0.3	5.5 ± 0.4	12.1 ± 0.5	0.477144	1.05935	0.00345123	0.245399
NRRL3_00732	flavin monooxygenase-like protein	5.5 ± 0.4	2 ± 0.1	3.6 ± 0.2	0.373895	0.665562	0.0316538	0.0384894
NRRL3_00733	fungal-specific transcription factor	0.1 ± 0	0.7 ± 0	0.2 ± 0.1	8.76575	2.28258	0.00484151	0.298241
NRRL3_00734	major facilitator superfamily protein	1.5 ± 0.2	4.9 ± 0.5	5.6 ± 0.2	3.32591	3.85497	0.0272268	0.00341358
NRRL3_00735	hypothetical protein	41.7 ± 1.9	25.6 ± 2	26.5 ± 0.5	0.614539	0.635741	0.0144151	0.0413613
NRRL3_00736	Gcn5-related N-acetyltransferases GNAT domain-containing protein	0.2 ± 0.1	0.1 ± 0	0 ± 0	0.596354	0.135651	0.376671	0.193959
NRRL3_00737	major facilitator superfamily protein, inorganic phosphate transporter	0.5 ± 0	0.3 ± 0.1	0.3 ± 0.1	0.554839	0.543373	0.249083	0.214701
NRRL3_00738	cation/hydrogen exchanger domain-containing protein	3.4 ± 0	2.4 ± 0.2	3.3 ± 0.2	0.710232	0.960701	0.0819403	0.535827
NRRL3_00739	hypothetical protein	0.2 ± 0.1	0 ± 0.1	0 ± 0.1	0.180084	0.198828	0.301661	0.305758
NRRL3_00740	DEAD/DEAH box helicase domain-containing protein	2.5 ± 0.6	4.3 ± 0.6	3.9 ± 0.5	1.7193	1.56982	0.0985778	0.127804
NRRL3_00741	Rieske [2Fe-2S] iron-sulfur domain-containing protein	15.2 ± 0.5	6.4 ± 0.2	16 ± 0.1	0.420501	1.05504	0.0120227	0.261536
NRRL3_00742	beta-glucosidase	2.8 ± 0.3	1.4 ± 0.1	2.8 ± 0.2	0.514289	1.00683	0.0826693	0.954173
NRRL3_00743	alpha-galactosidase	0.6 ± 0	0.9 ± 0.2	0.6 ± 0	1.46665	1.04812	0.250648	0.550312
NRRL3_00744	D-alanine--D-alanine ligase, C-terminal domain-containing protein	0 ± 0	0 ± 0	0 ± 0	0	0	0.5	0.5
NRRL3_00745	cell wall protein PhiA	44.4 ± 1	1.3 ± 0.5	8.1 ± 2.2	0.0292603	0.183492	0.00270406	0.0102964
NRRL3_00746	hypothetical protein	957.4 ± 158	94.2 ± 7.5	901.1 ± 61.3	0.0984011	0.941227	0.0813395	0.705486
NRRL3_00747	amino acid/polyamine transporter I family protein	83.2 ± 3.6	53 ± 2	91.1 ± 0.7	0.637209	1.09606	0.0201778	0.188982
NRRL3_00748	mitochondrial carrier domain-containing protein	24 ± 2	17.2 ± 0.2	27.5 ± 2.9	0.716121	1.14516	0.129995	0.308426
NRRL3_00749	AAA-type ATPase family protein	0 ± 0	0 ± 0	0 ± 0	0.563184	0.739208	0.748505	0.854776
NRRL3_00750	bZIP transcription factor	8.4 ± 0.5	5.8 ± 0	8.9 ± 0.1	0.683657	1.05209	0.0905172	0.448514
NRRL3_00751	phosphatidylserine decarboxylase-like protein	0.1 ± 0	0 ± 0	0.1 ± 0	0.128211	0.492957	0.0369277	0.0633376
NRRL3_00752	threonine/serine exporter ThrE domain-containing protein	2.7 ± 0.1	1.5 ± 0.1	2.5 ± 0	0.565394	0.946556	0.0129995	0.379871
NRRL3_00753	hypothetical protein	39 ± 1.3	23.2 ± 0.2	32.5 ± 4.3	0.595065	0.832778	0.0346848	0.260153
NRRL3_00754	hypothetical protein	0.4 ± 0.1	0.3 ± 0.2	0.5 ± 0.1	0.69944	1.18485	0.474165	0.391092
NRRL3_00755	hybrid polyketide synthase/non-ribosomal peptide synthetase	0.1 ± 0	0.1 ± 0	0.1 ± 0	0.479534	0.896852	0.0343034	0.349578
NRRL3_00756	alcohol dehydrogenase domain-containing protein	0 ± 0	0 ± 0	0 ± 0
NRRL3_00757	alcohol acetyltransferase/N-acetyltransferase family protein	0 ± 0	0 ± 0	0 ± 0	0.928509	0	0.955289	0.5
NRRL3_00758	anoctamin-like protein	88.7 ± 2.9	35.9 ± 0.4	84.3 ± 2.3	0.40529	0.950138	0.0226749	0.241503
NRRL3_00759	fungal-specific transcription factor	1.3 ± 0.2	0.7 ± 0.2	1.5 ± 0.1	0.538008	1.13115	0.105782	0.474311
NRRL3_00760	methyltransferase domain-containing protein	4.4 ± 0.2	2.6 ± 0.3	5.3 ± 0.1	0.591498	1.21948	0.0241241	0.0556905
NRRL3_00761	WW domain-containing protein	361.1 ± 21.1	190.5 ± 1.3	274.8 ± 7.9	0.527512	0.761016	0.0545808	0.0777422
NRRL3_00762	hypothetical protein	0.1 ± 0.2	0 ± 0	0.1 ± 0.2	0	0.95024	0.5	0.974509
NRRL3_00763	sodium/calcium exchanger membrane region-containing protein	22.5 ± 1.8	11.5 ± 0.1	23.9 ± 2.4	0.512246	1.05967	0.0733833	0.598722
NRRL3_00764	uncharacterized protein	0.9 ± 0	2 ± 0.1	1.2 ± 0.2	2.32597	1.41985	0.0310927	0.219664
NRRL3_00765	ankyrin repeat domain-containing protein	2 ± 0.4	1.1 ± 0.1	1.4 ± 0.1	0.544538	0.734355	0.180405	0.280834
NRRL3_00766	FAD linked oxidase, N-terminal domain-containing protein	0.2 ± 0	0.1 ± 0	0.2 ± 0.1	0.509791	1.03474	0.131014	0.916704
NRRL3_00767	isoprenoid synthase domain-containing protein	10 ± 0.7	7.3 ± 0.8	9 ± 0	0.728749	0.900857	0.0706776	0.305264
NRRL3_00768	carbohydrate esterase family 2 protein	2.3 ± 0	1 ± 0.1	2.4 ± 0.1	0.411836	1.04887	0.00532979	0.167874
NRRL3_00769	amidohydrolase-related domain-containing protein	32.4 ± 0.5	14.7 ± 2.4	32.1 ± 0.2	0.452984	0.992089	0.0520222	0.617528
NRRL3_00770	hypothetical protein	61.3 ± 2.9	29.7 ± 1.2	61.1 ± 1.6	0.4847	0.997638	0.0204246	0.956914
NRRL3_00771	glycosylphosphatidylinositol-anchored cell wall mannoprotein CwpA	29.6 ± 1.6	47.3 ± 20.9	11.6 ± 0.3	1.59888	0.392876	0.440978	0.0342495
NRRL3_00771a1	hypothetical protein	0 ± 0	8.5 ± 1	0 ± 0
NRRL3_00772	zinc finger domain-containing protein, NF-X1-type	0.1 ± 0	0.1 ± 0	0.1 ± 0	0.55727	0.971716	0.095719	0.799851
NRRL3_00773	EF-hand domain-containing protein	9.4 ± 0	26.6 ± 2.3	13.4 ± 0.2	2.84466	1.42899	0.0584894	0.0175793
NRRL3_00774	serine-type carboxypeptidase	0.2 ± 0	0.2 ± 0	0.3 ± 0.2	0.907844	1.30548	0.625688	0.72765
NRRL3_00775	alcohol dehydrogenase	12.1 ± 0.9	9.1 ± 0.5	14.6 ± 1.7	0.753763	1.20731	0.0855121	0.235352
NRRL3_00776	cutinase	0.1 ± 0	0 ± 0	0 ± 0	0.361378	0.352329	0.190276	0.219375
NRRL3_00777	alpha,alpha-trehalose-phosphate synthase [UDP-forming]	1.5 ± 0	0.5 ± 0.1	1.6 ± 0.3	0.338905	1.05108	0.00755048	0.784638
NRRL3_00778	nuclear export protein Brl1/Brr6 domain-containing protein	22.9 ± 0.8	15.5 ± 0.2	25.1 ± 1.4	0.675464	1.09477	0.0377276	0.219704
NRRL3_00779	hypothetical protein	24.5 ± 2.5	30.5 ± 4.4	54.6 ± 2	1.24478	2.22817	0.26654	0.00660415
NRRL3_00780	pre-mRNA splicing factor Cwc26	26.6 ± 1.1	9.4 ± 0.5	25 ± 1	0.35478	0.93998	0.0103271	0.273751
NRRL3_00781	alkyltransferase-like protein	9.7 ± 0.7	6.2 ± 2	10.7 ± 0.4	0.641298	1.10085	0.215908	0.259634
NRRL3_00782	protein kinase	47.5 ± 0.9	22.8 ± 0.3	51.2 ± 0.9	0.480703	1.07765	0.0096989	0.0528069
NRRL3_00783	calcineurin-like phosphoesterase domain-containing protein	13.1 ± 2.1	9.7 ± 0.9	12.3 ± 0.4	0.738141	0.940166	0.22786	0.691178
NRRL3_00784	cytochrome b2	14.5 ± 1.1	10.9 ± 0.2	14.3 ± 0.3	0.754557	0.985735	0.133032	0.837684
NRRL3_00785	small GTPase superfamily protein	21.3 ± 1.4	10.2 ± 0.4	20.7 ± 2.3	0.477124	0.973284	0.0381435	0.795009
NRRL3_00786	uncharacterized protein	144.3 ± 2.7	66 ± 1.5	126.8 ± 1.7	0.457342	0.878433	0.00291723	0.0251585
NRRL3_00787	P-type ATPase family protein	0.8 ± 0.1	0.2 ± 0.1	0.6 ± 0.1	0.209833	0.734817	0.0195388	0.229136
NRRL3_00788	FAD-binding domain-containing protein	0.1 ± 0	0.1 ± 0	0.2 ± 0.1	0.593213	1.29326	0.362881	0.604006
NRRL3_00789	hypothetical protein	15.9 ± 0	25.4 ± 3.2	14.9 ± 2.1	1.59693	0.938128	0.150977	0.631557
NRRL3_00790	hypothetical protein	0.1 ± 0.1	0.2 ± 0.1	0.3 ± 0	1.12734	1.84958	0.884294	0.356002
NRRL3_00791	FMN-binding domain-containing protein	19.2 ± 2.3	9.4 ± 0.5	20 ± 1.1	0.493243	1.04622	0.0917842	0.687249
NRRL3_00792	U2 small nuclear ribonucleoprotein A'	68.3 ± 4.2	36.3 ± 0.6	63.7 ± 4.1	0.53195	0.933188	0.0538252	0.383183
NRRL3_00793	nucleoside phosphatase Gda1/CD39 family protein	34.5 ± 0.5	19 ± 1.2	29.6 ± 0.4	0.551765	0.860646	0.016492	0.0108003
NRRL3_00794	ammonium transporter	5.7 ± 0.4	2.4 ± 0	5.1 ± 0.8	0.427649	0.894048	0.0507765	0.487875
NRRL3_00795	fungal-specific transcription factor	10.5 ± 0.6	5.8 ± 0.3	11.2 ± 0.4	0.555017	1.06746	0.0215562	0.308863
NRRL3_00796	hypothetical protein	0.1 ± 0.1	1 ± 0	0.2 ± 0	8.92819	1.38563	0.00734237	0.485354
NRRL3_00797	hypothetical protein	0 ± 0	0 ± 0	0 ± 0
NRRL3_00798	aquaporin-like protein	5.9 ± 0.8	5 ± 0	5.7 ± 0.3	0.853915	0.973611	0.374193	0.833689
NRRL3_00799	flavohemoglobin	17.2 ± 0.3	47.2 ± 0.3	27 ± 2.3	2.74033	1.56819	0.000118918	0.100717
NRRL3_00800	tripeptidyl peptidase	2.3 ± 0.6	1 ± 0.1	0.9 ± 0	0.456457	0.404442	0.197798	0.184002
NRRL3_00801	hypothetical protein	0.7 ± 0.2	2.2 ± 0.6	1.8 ± 0.1	3.02142	2.49678	0.147612	0.0257313
NRRL3_00802	aminoglycoside phosphotransferase domain-containing protein	15.6 ± 0.6	9.8 ± 0.8	14.9 ± 0.4	0.628352	0.956492	0.0154205	0.332744
NRRL3_00803	hypothetical protein	0.2 ± 0	0.1 ± 0	0.1 ± 0	0.475959	0.638995	0.0727063	0.180865
NRRL3_00804	basic helix-loop-helix transcription factor	51.7 ± 0.7	40.4 ± 3.2	50.8 ± 0.9	0.780448	0.983274	0.114064	0.416757
NRRL3_00805	NmrA-like domain-containing protein	9.6 ± 3.2	3.2 ± 0	7.1 ± 0.5	0.335434	0.745331	0.219551	0.477116
NRRL3_00806	aminoglycoside phosphotransferase domain-containing protein	1.6 ± 0	0.8 ± 0	0.9 ± 0.1	0.533857	0.558058	0.0216296	0.00993319
NRRL3_00807	amino acid/polyamine transporter I family protein	18 ± 0.4	11.6 ± 0.8	17.2 ± 0.9	0.643051	0.957535	0.0226934	0.414306
NRRL3_00808	CDR ABC transporter domain-containing protein	0.5 ± 0.2	0.6 ± 0.1	0.5 ± 0	1.22055	0.856312	0.596577	0.717558
NRRL3_00809	hypothetical protein	6.6 ± 0.8	6 ± 0	7.5 ± 0.6	0.907053	1.14737	0.45894	0.299153
NRRL3_00810	hypothetical protein	9.4 ± 0.3	5.3 ± 0.8	9.5 ± 0.3	0.568012	1.0145	0.0495533	0.701946
NRRL3_00811	methionine synthase domain-containing protein	13.7 ± 0.7	6.2 ± 0.3	12.4 ± 0.4	0.454018	0.902803	0.0190883	0.159571
NRRL3_00812	survival protein SurE-like phosphatase/nucleotidase domain-containing protein	3 ± 0.3	2.1 ± 0.1	2.7 ± 0.1	0.716834	0.919546	0.158768	0.481126
NRRL3_00813	necrosis inducing family protein	0.3 ± 0.1	0.2 ± 0.1	0.1 ± 0	0.62196	0.375338	0.443581	0.155326
NRRL3_00814	lytic polysaccharide monooxygenase	1.1 ± 0.2	1.1 ± 0.1	0.9 ± 0.2	0.937995	0.836483	0.761193	0.473166
NRRL3_00815	major facilitator superfamily, sugar/inositol transporter-like protein	0.2 ± 0.1	0.1 ± 0	0.2 ± 0	0.667455	1.04323	0.326134	0.873465
NRRL3_00816	amino acid transporter, transmembrane domain-containing protein	40.4 ± 2	16.1 ± 0.2	28.2 ± 2	0.398493	0.697406	0.0347507	0.024856
NRRL3_00816a1	hypothetical protein	0 ± 0	0.6 ± 0	0 ± 0
NRRL3_00817	glycerol proton symporter	0.1 ± 0.1	0.5 ± 0	0.2 ± 0	3.80423	1.22499	0.0856393	0.737511
NRRL3_00818	ABC transporter-like domain-containing protein	2.9 ± 0.3	1.6 ± 0.3	3 ± 0	0.535834	1.03788	0.0367967	0.650274
NRRL3_00819	endoglucanase Egl12A	0.2 ± 0.2	0.2 ± 0.1	0.2 ± 0.1	0.893358	0.90741	0.913818	0.931073
NRRL3_00820	peptidase S8 Ser-active site-containing protein	0 ± 0	0 ± 0	0 ± 0
NRRL3_00821	fungal-specific transcription factor	0 ± 0	0 ± 0	0.1 ± 0.1	0.917788	2.2275	0.792417	0.54853
NRRL3_00822	HAD-like domain-containing protein	0 ± 0	0 ± 0	0 ± 0	2.78877	3.2655	0.367994	0.230788
NRRL3_00823	hypothetical protein	0.1 ± 0	0.1 ± 0	0.2 ± 0.1	0.591171	1.62608	0.286997	0.321641
NRRL3_00824	sialidase-like protein	162.4 ± 11.3	38.8 ± 1.5	107.7 ± 9.2	0.239149	0.663024	0.0378881	0.0366533
NRRL3_00825	protein kinase-like domain-containing protein	0.8 ± 0.2	0.3 ± 0	0.6 ± 0.1	0.406158	0.67935	0.20112	0.330664
NRRL3_00826	protein kinase domain-containing protein	0 ± 0	0 ± 0	0 ± 0
NRRL3_00827	hypothetical protein	0 ± 0	0 ± 0	0 ± 0
NRRL3_00828	hypothetical protein	0 ± 0	0 ± 0	0 ± 0
NRRL3_00829	uncharacterized protein	1.3 ± 0.2	0.6 ± 0.1	0.5 ± 0.2	0.492898	0.413721	0.0832344	0.0607369
NRRL3_00830	class I glutamine amidotransferase-like domain-containing protein	0 ± 0	0 ± 0	0 ± 0
NRRL3_00831	EthD domain-containing protein	0.2 ± 0	0.1 ± 0.1	0.2 ± 0.1	0.456899	1.26642	0.443825	0.50453
NRRL3_00832	amidohydrolase-related domain-containing protein	0.1 ± 0.1	0.1 ± 0	0.2 ± 0.1	0.371124	1.76679	0.480863	0.456619
NRRL3_00833	aldehyde dehydrogenase domain-containing protein	0.9 ± 0.3	1.3 ± 0.2	1.1 ± 0.2	1.4029	1.17955	0.279389	0.550443
NRRL3_00834	major facilitator superfamily, sugar/inositol transporter-like protein	0.6 ± 0.3	0.3 ± 0	0.6 ± 0.1	0.469871	0.98142	0.375122	0.967186
NRRL3_00835	NADP-dependent oxidoreductase	2.7 ± 0.3	1.5 ± 0	2.3 ± 0	0.571844	0.855439	0.100007	0.279597
NRRL3_00836	iron reductase domain protein	0.7 ± 0.1	0.6 ± 0.2	1 ± 0.1	0.834137	1.54841	0.553132	0.0643543
NRRL3_00837	AhpD-like domain-containing protein	10.1 ± 1.4	71 ± 1.4	21.4 ± 1.9	7.01303	2.11579	0.000536961	0.0259245
NRRL3_00838	major facilitator superfamily protein	0.5 ± 0	0.9 ± 0	0.8 ± 0.1	1.65054	1.39481	0.0159127	0.155241
NRRL3_00839	glycoside hydrolase family 105 protein	5.2 ± 0.7	7.9 ± 1.3	6.3 ± 0.4	1.53353	1.2144	0.152593	0.231965
NRRL3_00840	hypothetical protein	0.1 ± 0.1	0 ± 0	0.1 ± 0.1	0.120933	0.92415	0.38791	0.939324
NRRL3_00841	F-box domain-containing protein	0.4 ± 0	0.1 ± 0	0.4 ± 0.1	0.158523	0.810103	0.0469234	0.287857
NRRL3_00842	GMC oxidoreductase	8.8 ± 0.2	1.1 ± 0.1	7.1 ± 0.1	0.127174	0.800816	0.00168634	0.0431178
NRRL3_00843	FAD linked oxidase, N-terminal domain-containing protein	0.1 ± 0	0.1 ± 0	0.1 ± 0.1	0.489539	0.589025	0.18916	0.466548
NRRL3_00844	hypothetical protein	7.4 ± 0.4	5.5 ± 0.5	6.7 ± 0.3	0.750601	0.908572	0.0543568	0.207957
NRRL3_00845	phytochrome photoreceptor	3 ± 0	0.8 ± 0.1	3.8 ± 0.1	0.253897	1.23962	0.001001	0.0420833
NRRL3_00846	hypothetical protein	0.3 ± 0.1	0.2 ± 0.1	0.3 ± 0	0.538145	1.02608	0.331414	0.944076
NRRL3_00847	hypothetical protein	2.7 ± 0.5	1.6 ± 0.2	1.8 ± 0.1	0.588338	0.670417	0.136289	0.211263
NRRL3_00848	lunapark domain-containing protein	37.5 ± 2.1	16.7 ± 0.3	35.2 ± 0.6	0.444786	0.938998	0.0425451	0.359564
NRRL3_00849	Dicer-like protein 2-1	4 ± 0.3	1.8 ± 0.3	3.9 ± 0.3	0.439771	0.953155	0.0200764	0.595401
NRRL3_00850	bZIP transcription factor	51.2 ± 2.1	29.3 ± 1.6	53.3 ± 2.1	0.572146	1.04133	0.00968485	0.422975
NRRL3_00851	dual-function calcium-gated ion channel/calcium-dependent phospholipid scramblase	20.7 ± 1.3	6.4 ± 0	20.9 ± 0.8	0.309093	1.01195	0.04065	0.842525
NRRL3_00852	N-acetyltransferase	54.7 ± 1.6	30.7 ± 1.2	84 ± 3.8	0.562082	1.53518	0.00430301	0.0315766
NRRL3_00853	GRIP domain-containing protein	26.2 ± 0.4	8.6 ± 0.2	24.9 ± 1	0.328998	0.948613	0.00211509	0.287748
NRRL3_00854	lysophospholipase	21.9 ± 0.5	8.6 ± 0.5	23 ± 0.4	0.394252	1.05146	0.00162678	0.139304
NRRL3_00855	uncharacterized protein	28.7 ± 0.7	18.9 ± 0.7	24.5 ± 1.8	0.658885	0.853956	0.00516898	0.156918
NRRL3_00856	glucooligosaccharide oxidase	25.8 ± 1.8	15.7 ± 0.7	22.7 ± 0.7	0.609391	0.881519	0.0501157	0.212382
NRRL3_00857	membrane apposition MARVEL domain-containing protein	28.7 ± 5.2	27.7 ± 0.8	35.4 ± 5.7	0.964405	1.23229	0.82716	0.346553
NRRL3_00858	major facilitator superfamily protein	7 ± 0.4	4 ± 0.3	4 ± 0.9	0.578846	0.570557	0.0195021	0.091086
NRRL3_00859	glycoside hydrolase-like protein	26.5 ± 0.1	23.9 ± 2.6	12.5 ± 2.3	0.901559	0.470298	0.393345	0.0728268
NRRL3_00860	cytochrome P450-like protein	22 ± 0.6	23.4 ± 0.3	17.6 ± 1.2	1.06509	0.801045	0.124917	0.0822414
NRRL3_00861	hypothetical protein	3.5 ± 0.4	4 ± 0.5	3.1 ± 0.3	1.12831	0.861159	0.410574	0.281577
NRRL3_00862	oxidase UstYa-like protein	11.3 ± 0.8	10.8 ± 0.3	8.4 ± 0.5	0.950956	0.742914	0.485452	0.0597424
NRRL3_00863	hypothetical protein	8.1 ± 8.2	16.8 ± 11.3	3.7 ± 2.3	2.07542	0.461394	0.477774	0.588905
NRRL3_00864	actin-like protein	56 ± 0.5	20.9 ± 0.5	54.9 ± 0.8	0.373741	0.979814	0.000226795	0.242877
NRRL3_00865	DASH complex subunit Dad4	83.3 ± 2	257.7 ± 4.1	93.2 ± 9.8	3.09216	1.11814	0.00221818	0.384106
NRRL3_00866	Ino80 complex subunit Ies6-like protein	32.6 ± 1.5	21.9 ± 0	31.5 ± 0.6	0.672499	0.965069	0.0635325	0.470368
NRRL3_00867	vesicle transport protein	48.9 ± 2.8	31.1 ± 2.3	51.6 ± 4.7	0.63641	1.05575	0.0224149	0.568847
NRRL3_00868	profilin	1329.6 ± 21	705.7 ± 32.6	1307.8 ± 19.2	0.530769	0.983623	0.0040598	0.392461
NRRL3_00869	hypothetical protein	11.7 ± 0.9	4.4 ± 0.3	10.1 ± 0.6	0.375029	0.864609	0.0368947	0.194079
NRRL3_00870	DEAD/DEAH box helicase domain-containing protein	11.2 ± 0.5	4.8 ± 0.1	11.4 ± 0.3	0.422898	1.01533	0.023476	0.718045
NRRL3_00871	forkhead-associated domain-containing protein	15 ± 0.6	9.1 ± 0.2	16.4 ± 0.2	0.604872	1.08931	0.0226589	0.150331
NRRL3_00872	DnaJ domain-containing protein	17.8 ± 0.4	11.8 ± 0.2	16.2 ± 0.1	0.663276	0.909929	0.0149738	0.111408
NRRL3_00873	hypothetical protein	0.1 ± 0	0.1 ± 0	0.1 ± 0	0.5253	0.984503	0.19261	0.931944
NRRL3_00874	acyl-CoA dehydrogenase/oxidase domain-containing protein	4.2 ± 0.3	5.3 ± 0.2	3.6 ± 0.1	1.2702	0.844635	0.0701704	0.190003
NRRL3_00875	aspergillopepsin-2	0.3 ± 0	0.1 ± 0	0.2 ± 0	0.366166	0.628182	0.00673945	0.147391
NRRL3_00876	methyltransferase-like protein	37.4 ± 0.9	20.4 ± 0.2	39.9 ± 0.1	0.546187	1.06647	0.018655	0.161364
NRRL3_00877	dihydroxyacid dehydratase, mitochondrial	93.8 ± 0.6	93.3 ± 2.3	100.8 ± 8.9	0.99483	1.07493	0.814051	0.462973
NRRL3_00878	ABC transporter type 1, transmembrane domain-containing protein	0.2 ± 0	0.1 ± 0	0.2 ± 0	0.419396	0.935035	0.141652	0.739894
NRRL3_00879	uncharacterized protein	59.8 ± 1.3	27.5 ± 1.1	54.8 ± 2.1	0.460928	0.91666	0.00159098	0.130232
NRRL3_00880	D-amino-acid oxidase-like protein	3.4 ± 0.7	2.2 ± 0.2	3.6 ± 0.2	0.647053	1.05626	0.246324	0.777438
NRRL3_00881	uncharacterized protein	7.2 ± 0.3	21.1 ± 1.3	34 ± 0.3	2.94632	4.75188	0.0303626	0.000168892
NRRL3_00882	FAD-binding domain-containing protein	0.8 ± 0	0.4 ± 0.2	1.1 ± 0.1	0.550372	1.41669	0.245354	0.0761275
NRRL3_00883	glycerol-3-phosphate O-acyltransferase	55.5 ± 2.5	31.7 ± 0.7	62.9 ± 0.1	0.570747	1.1322	0.0326415	0.14985
NRRL3_00884	allantoinase	7.2 ± 0.1	6.2 ± 0.1	7.5 ± 0.2	0.854233	1.04143	0.024715	0.203624
NRRL3_00885	glutamine synthetase-related protein FluG, involved in conidiation	8.9 ± 0.2	3.8 ± 0.1	8.2 ± 0.4	0.428139	0.922054	0.00433167	0.227061
NRRL3_00886	ornithine carbamoyltransferase, mitochondrial	126.3 ± 1.7	71.3 ± 0.8	207.8 ± 3.6	0.56484	1.64595	0.00449387	0.0055282
NRRL3_00887	ferredoxin-like protein	11.1 ± 0.3	10.1 ± 0.2	10.5 ± 0.5	0.907911	0.943433	0.0704008	0.269215
NRRL3_00888	CAAX amino terminal protease-like protein	18.5 ± 0.2	12.8 ± 0.4	17.9 ± 0.1	0.693131	0.971365	0.013544	0.0942849
NRRL3_00889	flavin monooxygenase-like protein	1.9 ± 0.1	1.3 ± 0	2.4 ± 0.3	0.686272	1.28065	0.0707902	0.178395
NRRL3_00890	fungal-specific transcription factor	1.1 ± 0.1	0.6 ± 0	1.1 ± 0	0.513245	0.984375	0.0408927	0.750715
NRRL3_00891	short-chain dehydrogenase/reductase family protein	0.3 ± 0	0.1 ± 0	0.3 ± 0	0.399226	1.12844	0.0806634	0.385089
NRRL3_00892	F-box and tetratricopeptide repeat-containing protein	4.2 ± 0.3	2.6 ± 0.3	3.8 ± 0.3	0.621023	0.907934	0.0363566	0.360972
NRRL3_00893	afadin/alpha-actinin-binding domain-containing protein	22.7 ± 0.3	9.5 ± 0.1	21.2 ± 0.8	0.420389	0.935378	0.0098088	0.188346
NRRL3_00894	nucleotide-binding alpha-beta plait domain-containing protein	0.5 ± 0.1	0.2 ± 0	0.3 ± 0.1	0.449867	0.574761	0.186564	0.217097
NRRL3_00895	dihydroxyacetone synthase	0.6 ± 0	0.4 ± 0	0.5 ± 0	0.717943	0.896642	0.0541898	0.188009
NRRL3_00896	alcohol dehydrogenase domain-containing protein	3.8 ± 0.5	2.8 ± 0.1	3.3 ± 0.4	0.733236	0.867628	0.202189	0.402497
NRRL3_00897	mannan endo-1,6-alpha-mannosidase	76.8 ± 0.7	34.4 ± 1	70.7 ± 1.1	0.447403	0.920423	0.000658195	0.0339967
NRRL3_00898	hypothetical protein	5.3 ± 1	11.2 ± 0.6	5 ± 2.4	2.09782	0.941426	0.0323219	0.886904
NRRL3_00899	fungal-specific transcription factor	5.6 ± 0.1	5.4 ± 0.8	5.6 ± 1.2	0.958477	0.990585	0.740155	0.958863
NRRL3_00900	major facilitator superfamily protein	3.2 ± 0.2	3.6 ± 0.3	3.2 ± 1.3	1.11254	0.990467	0.286533	0.979095
NRRL3_00901	amidohydrolase-related domain-containing protein	4.5 ± 0.2	2.6 ± 0.3	3.6 ± 0.6	0.584919	0.793611	0.0315596	0.242057
NRRL3_00902	CDR ABC transporter domain-containing protein	0.4 ± 0.1	0.1 ± 0	0.5 ± 0.1	0.390463	1.35558	0.207358	0.327256
NRRL3_00903	molybdate transporter-like protein	13.3 ± 0.7	4.7 ± 0.1	13.2 ± 0.2	0.353569	0.998454	0.0367555	0.974608
NRRL3_00904	uncharacterized protein	21.5 ± 1.8	11.6 ± 0.9	23.1 ± 2.3	0.538251	1.07682	0.0416894	0.509667
NRRL3_00905	uncharacterized protein	0.6 ± 0.2	0.2 ± 0	0.5 ± 0.1	0.267247	0.881997	0.189596	0.706242
NRRL3_00906	cytochrome P450	0.6 ± 0	0.2 ± 0.1	0.6 ± 0	0.334786	1.10207	0.0594573	0.34109
NRRL3_00907	nucleolar protein 9	14.5 ± 1.4	8.9 ± 0.6	16.3 ± 0.7	0.617529	1.12191	0.0769286	0.290175
NRRL3_00908	ATP-dependent RNA helicase	24.2 ± 2.4	15.8 ± 1.6	27.2 ± 1.7	0.651822	1.1248	0.0704491	0.300589
NRRL3_00909	FAD-binding domain-containing protein	3.7 ± 0.3	1.7 ± 0	3.6 ± 0	0.462753	0.994179	0.0668246	0.934963
NRRL3_00910	glutathione S-transferase, C-terminal domain-containing protein	15.4 ± 1.4	9.2 ± 1.2	12.5 ± 0.5	0.59583	0.812279	0.0402326	0.172136
NRRL3_00911	calcium permeable stress-gated cation channel 1, N-terminal transmembrane domain-containing protein	58.7 ± 1.8	23.6 ± 0.2	76.3 ± 1.4	0.401807	1.30161	0.0223548	0.0100639
NRRL3_00912	DDE superfamily endonuclease domain-containing protein	12.1 ± 0	4.9 ± 0.1	12.9 ± 2	0.406321	1.06235	0.00160765	0.68827
NRRL3_00913	hypothetical protein	22.3 ± 1.2	17 ± 1	24.9 ± 1	0.75978	1.11506	0.0410542	0.146002
NRRL3_00914	DNA replication licensing factor Mcm6	32 ± 0	20.2 ± 1.1	32 ± 2	0.632877	1.00027	0.0428413	0.996149
NRRL3_00915	helicase, C-terminal domain-containing protein	0.2 ± 0	0.1 ± 0	0.2 ± 0.1	0.270146	0.822354	0.00598782	0.491949
NRRL3_00916	hypothetical protein	4.7 ± 0.9	1.3 ± 0.1	4.7 ± 0.3	0.27977	0.987313	0.107728	0.939157
NRRL3_00917	hypothetical protein	44.9 ± 0.6	21.2 ± 0.1	40.7 ± 0.9	0.470887	0.906871	0.0101756	0.0420279
NRRL3_00918	nucleolar pre-ribosomal-associated protein 1 domain-containing protein	15.1 ± 0.6	6.1 ± 0.1	14.6 ± 0.7	0.40506	0.967938	0.02393	0.520635
NRRL3_00919	lipocalin-like domain-containing protein	0.4 ± 0.1	0.1 ± 0	0.6 ± 0.6	0.150712	1.68313	0.115564	0.663229
NRRL3_00920	pre-mRNA-splicing factor ATP-dependent RNA helicase	17.3 ± 0.1	6.2 ± 0.2	17.4 ± 0.5	0.35884	1.00868	0.00103086	0.759516
NRRL3_00921	mitochondrial degradasome RNA helicase subunit, C-terminal domain-containing protein	13.4 ± 0.2	7.1 ± 0	14 ± 0.1	0.526693	1.03958	0.00671542	0.0906827
NRRL3_00922	vesicular transport protein	30.5 ± 0.7	12.3 ± 0.7	27.2 ± 0.2	0.401983	0.889466	0.00160912	0.0756719
NRRL3_00923	G-patch domain-containing protein	9.1 ± 0.6	4.6 ± 0.2	8.1 ± 0.4	0.500472	0.886255	0.0393731	0.191806
NRRL3_00924	short-chain dehydrogenase/reductase family protein	23.9 ± 0.9	7.9 ± 0.8	23.3 ± 0.6	0.330691	0.972857	0.00308109	0.503108
NRRL3_00925	UDP-glucose 4-epimerase UgeA	260.2 ± 2.2	121 ± 5.1	244.7 ± 1.5	0.464828	0.940329	0.00545994	0.0205049
NRRL3_00926	cytochrome P450	2.8 ± 0.3	1.6 ± 0.2	2.8 ± 0.3	0.554376	0.977101	0.0427747	0.831616
NRRL3_00927	cytochrome P450-like protein	3.3 ± 0.2	10.4 ± 1.7	8 ± 0.4	3.1937	2.45163	0.105181	0.0149847
NRRL3_00928	topoisomerase II-associated protein PAT1-like protein	39.7 ± 0.7	20.8 ± 0.6	40.2 ± 0.5	0.523358	1.01236	0.00114495	0.492629
NRRL3_00929	glycolipid 2-alpha-mannosyltransferase	77 ± 4.8	30.2 ± 0.8	73 ± 0.5	0.392263	0.946942	0.0416919	0.44096
NRRL3_00930	37S ribosomal protein uS12m	86.8 ± 0.7	72.5 ± 3.9	101.7 ± 4.4	0.835816	1.17132	0.111959	0.122754
NRRL3_00931	proteasome maturation factor Ump1-like protein	161 ± 7.8	154.1 ± 1.3	154.4 ± 5.6	0.956957	0.958969	0.425643	0.443242
NRRL3_00932	ubiquitin-related domain-containing protein	42.3 ± 1.9	21.9 ± 0.4	38 ± 2	0.51841	0.898431	0.0341184	0.153308
NRRL3_00933	hypothetical protein	0.1 ± 0.2	0 ± 0.1	0 ± 0.1	0.352568	0.371443	0.633938	0.643124
NRRL3_00934	arrestin domain-containing protein	0.4 ± 0.2	0.1 ± 0	0.3 ± 0	0.183648	0.645835	0.258752	0.503773
NRRL3_00935	glycerol proton symporter	1.1 ± 0.1	0.5 ± 0	1 ± 0	0.460674	0.852771	0.0695842	0.26624
NRRL3_00936	hypothetical protein	2.3 ± 0	13.6 ± 0.1	12.8 ± 4.4	5.88566	5.5516	9.71817e-05	0.184771
NRRL3_00937	fungal-specific transcription factor	5 ± 0	1.2 ± 0.2	3.6 ± 0.2	0.240535	0.719308	0.0256961	0.0665684
NRRL3_00938	phosphomevalonate kinase-like protein	49.7 ± 1	20 ± 0.1	45.6 ± 1.4	0.402988	0.917347	0.0136093	0.0894246
NRRL3_00939	pentatricopeptide repeat-containing protein	82 ± 5.8	57.8 ± 2.6	75.8 ± 0.6	0.704857	0.923888	0.0672619	0.367984
NRRL3_00940	pyridoxine-5'-phosphate oxidase-like protein	39.1 ± 2.8	16.6 ± 0.8	39.7 ± 1	0.4248	1.01633	0.0403893	0.801089
NRRL3_00941	EamA domain-containing protein	40.3 ± 1	20 ± 1.5	38.4 ± 1	0.496307	0.953215	0.00806944	0.191342
NRRL3_00942	voltage-gated chloride channel-like protein	17.3 ± 0.3	7.3 ± 0.2	17.6 ± 0.1	0.419199	1.01374	0.00163633	0.494026
NRRL3_00943	transcription factor CBF/NF-Y/archaeal histone domain-containing protein	30.5 ± 1.5	22.6 ± 0.6	30.3 ± 1.5	0.741422	0.995072	0.055505	0.929398
NRRL3_00944	cytochrome b-c1 complex subunit Rieske, mitochondrial	475.1 ± 21.6	580 ± 17.7	483.1 ± 15.4	1.22098	1.01691	0.0365194	0.714214
NRRL3_00945	sensitive to high expression protein 9, mitochondrial	22.1 ± 0.2	13.4 ± 0.4	23.6 ± 0.5	0.607034	1.07001	0.00769661	0.130061
NRRL3_00946	proteolipid membrane potential modulator family protein	76 ± 5.2	39.5 ± 0.8	72.8 ± 2.2	0.519095	0.958053	0.058515	0.540398
NRRL3_00947	hypothetical protein	3 ± 0.3	1.4 ± 0.1	2.8 ± 0	0.462197	0.94299	0.0884837	0.615296
NRRL3_00948	SH3 domain-containing protein	12.9 ± 0.2	5.3 ± 0	13.3 ± 0.3	0.408978	1.03153	0.0144612	0.318062
NRRL3_00949	cofilin	1084.1 ± 48.8	591.6 ± 3.7	1044.7 ± 8.9	0.545704	0.963715	0.0434193	0.454427
NRRL3_00950	cytochrome c oxidase polypeptide Cox5, mitochondrial	716.7 ± 13.5	710.3 ± 7.3	711.5 ± 2.7	0.990938	0.992645	0.625013	0.677832
NRRL3_00951	ATP synthase, F1 complex, subunit beta, mitochondrial	2147.9 ± 2.2	1312.2 ± 15.3	2105.6 ± 36.7	0.610925	0.980306	0.00703185	0.349715
NRRL3_00952	1,4-alpha-glucan-branching enzyme	52.1 ± 0.8	24.9 ± 3.3	43.6 ± 0.8	0.478682	0.836431	0.0437729	0.00853521
NRRL3_00953	endo-rhamnogalacturonase Rhg28B	3.6 ± 0	2.2 ± 0.5	10.6 ± 1.3	0.606736	2.98032	0.157252	0.0836996
NRRL3_00954	hypothetical protein	3.6 ± 0.1	3.3 ± 0.5	2.9 ± 0.8	0.91891	0.808227	0.552037	0.429403
NRRL3_00955	hypothetical protein	2.5 ± 0.1	0.9 ± 0.1	2.4 ± 0.3	0.366496	0.988686	0.00534066	0.907595
NRRL3_00956	glycoside hydrolase family 92 protein	0.4 ± 0	0.1 ± 0	0.5 ± 0.1	0.323008	1.05124	0.0118561	0.678478
NRRL3_00957	B3/B4 tRNA-binding domain-containing protein	1.5 ± 0.1	0.5 ± 0.1	1.7 ± 0.1	0.35849	1.15816	0.0159164	0.178613
NRRL3_00958	D-galacturonic acid transporter GatA	3.5 ± 0.1	2.2 ± 0.2	2.8 ± 0.1	0.608818	0.79089	0.0431848	0.0296466
NRRL3_00959	amidase	0.3 ± 0.1	0.1 ± 0	0.3 ± 0.1	0.455337	1.15668	0.276942	0.658398
NRRL3_00960	adenylyltransferase and sulfurtransferase	13.6 ± 0.2	6.4 ± 0	16.2 ± 0.5	0.470177	1.19033	0.00526533	0.0689457
NRRL3_00961	uncharacterized protein	7.7 ± 0.5	3.3 ± 0.3	7.2 ± 0.3	0.422996	0.936875	0.0165992	0.38323
NRRL3_00962	short-chain dehydrogenase/reductase family protein	0.8 ± 0.1	0.3 ± 0.2	0.9 ± 0	0.333712	1.19486	0.101456	0.135262
NRRL3_00963	major facilitator superfamily protein	0.2 ± 0	0.1 ± 0	0.1 ± 0	0.216591	0.574569	0.0479244	0.0218442
NRRL3_00964	hypothetical protein	0 ± 0	0.1 ± 0.1	0 ± 0
NRRL3_00965	pectin lyase Pel1A	1.7 ± 0.1	1.9 ± 0.1	1.6 ± 0.1	1.14883	0.969497	0.184327	0.602815
NRRL3_00966	succinate dehydrogenase	217.7 ± 4.1	659.5 ± 31.9	234.2 ± 38.3	3.02954	1.0758	0.0298948	0.651396
NRRL3_00967	fructose-bisphosphate aldolase, class-II-like protein	6.9 ± 0.2	2.8 ± 0.4	5.9 ± 0.6	0.41386	0.862071	0.0240045	0.265458
NRRL3_00968	6-phosphogluconate dehydrogenase domain-containing protein	14.7 ± 1.9	5.8 ± 0.8	14.2 ± 1	0.396808	0.963289	0.0612381	0.767559
NRRL3_00969	hypothetical protein	0.2 ± 0.2	0 ± 0	0.4 ± 0.5	0	2.07362	0.5	0.701691
NRRL3_00970	LPS-induced tumour necrosis alpha factor domain-containing protein	31.6 ± 8.7	23.9 ± 0.5	23.9 ± 5	0.755558	0.754331	0.428608	0.412845
NRRL3_00971	plasma membrane ATPase proteolipid-like protein	6.6 ± 1.6	5.7 ± 1.5	6.9 ± 1.2	0.853313	1.03307	0.58477	0.890216
NRRL3_00972	hypothetical protein	6.8 ± 0.4	4 ± 0.2	7.5 ± 0.3	0.582598	1.09614	0.0283282	0.220191
NRRL3_00973	hypothetical protein	2.6 ± 0.6	1.2 ± 0.1	3 ± 0	0.461838	1.14848	0.176418	0.514127
NRRL3_00974	zinc finger domain-containing protein, RING-type	11.4 ± 1.1	4.8 ± 0.2	7.1 ± 1.4	0.42316	0.627061	0.0685021	0.0797827
NRRL3_00975	hypothetical protein	20.4 ± 0	7.7 ± 0.9	11.5 ± 0.7	0.377287	0.56502	0.0317681	0.037639
NRRL3_00976	NmrA-like domain-containing protein	17.2 ± 1	8.6 ± 0.3	10.1 ± 0	0.502516	0.589327	0.0399806	0.0631133
NRRL3_00977	hypothetical protein	8.4 ± 0	3.1 ± 0	3.8 ± 0	0.372273	0.448574	0.000267948	0.000290103
NRRL3_00978	major facilitator superfamily protein	18.6 ± 0.4	8.2 ± 0.4	18.3 ± 0.1	0.439866	0.98458	0.00137486	0.476821
NRRL3_00979	inositol polyphosphate kinase-like protein	11.2 ± 0.2	4.1 ± 0	10.5 ± 0	0.362866	0.934115	0.0114213	0.119139
NRRL3_00980	PLC-like phosphodiesterase, TIM beta/alpha-barrel domain-containing protein	4.1 ± 0.4	1.1 ± 0.2	1.9 ± 0.1	0.27626	0.471527	0.0221034	0.0506609
NRRL3_00981	hypothetical protein	0.1 ± 0.1	0 ± 0	0 ± 0	0.43402	0.186185	0.671912	0.56328
NRRL3_00982	PLAC8 motif-containing protein	4.7 ± 1.4	3.7 ± 0.3	7.9 ± 0.7	0.795816	1.69327	0.504623	0.141351
NRRL3_00983	pH-response regulator protein PalH/Rim21	13.6 ± 0.3	7 ± 0	13.8 ± 0.2	0.516143	1.01405	0.0152272	0.506415
NRRL3_00984	extradiol aromatic ring-opening dioxygenase-like protein	0.8 ± 0.1	0.3 ± 0.2	0.7 ± 0.1	0.379143	0.830499	0.102491	0.30326
NRRL3_00985	F-box domain-containing protein	15.5 ± 0.1	8.6 ± 0	14.8 ± 0	0.554873	0.958919	0.00956532	0.0993256
NRRL3_00986	hypothetical protein	0.9 ± 0.2	0.1 ± 0	1 ± 0.2	0.0884028	1.11043	0.112411	0.676835
NRRL3_00987	aspartic peptidase, extracellular	6.2 ± 0.8	1.8 ± 0.3	3.4 ± 0.5	0.29038	0.55718	0.0483601	0.0664298
NRRL3_00988	fungal-specific transcription factor	12.7 ± 0	6.6 ± 0.5	12.1 ± 0.5	0.519429	0.950519	0.0334881	0.319125
NRRL3_00989	UV radiation resistance protein/autophagy-related protein 14 family protein	7.1 ± 0.4	3.5 ± 0.3	7.8 ± 0.2	0.489838	1.09556	0.0105421	0.198947
NRRL3_00990	54S ribosomal protein Mhr1, mitochondrial	104.6 ± 5	70.7 ± 2.1	113.3 ± 3	0.675415	1.08306	0.0385532	0.199426
NRRL3_00991	P-loop containing nucleoside triphosphate hydrolase domain-containing protein	0.4 ± 0.3	0.2 ± 0	0.4 ± 0.1	0.466034	0.903458	0.502027	0.888748
NRRL3_00992	fatty acyl-CoA reductase-like protein	1.3 ± 0.2	0.7 ± 0	1 ± 0	0.547849	0.815906	0.150254	0.365707
NRRL3_00993	protein phosphatase 2C-like protein	52.4 ± 0.6	23.5 ± 0.4	50 ± 3	0.448869	0.954044	0.000589289	0.453618
NRRL3_00994	peptidyl-prolyl cis-trans isomerase-like protein	21.4 ± 0.2	9.4 ± 0	21 ± 1	0.439574	0.984291	0.00691688	0.729538
NRRL3_00995	P-body formation and mRNA degradation protein	25.8 ± 1.9	12.4 ± 0.5	26.4 ± 0.8	0.481622	1.02578	0.052501	0.714403
NRRL3_00996	ATP-dependent DNA helicase	11.1 ± 0.9	5.7 ± 0.1	11.2 ± 0.3	0.514364	1.00335	0.0709077	0.9624
NRRL3_00997	methyltransferase VrtF-like protein	2.8 ± 0.2	2.5 ± 0	3.7 ± 0.1	0.889759	1.3355	0.202945	0.0475428
NRRL3_00998	hybrid polyketide synthase/non-ribosomal peptide synthetase	1.4 ± 0	0.8 ± 0.1	1.3 ± 0.2	0.572748	0.92765	0.0735634	0.619353
NRRL3_00999	BRCT domain-containing protein	13.2 ± 0.5	8.3 ± 0.4	12.1 ± 0.6	0.627514	0.917857	0.00847945	0.178626
NRRL3_01000	transmembrane GTPase Fzo1-like protein	28.1 ± 0.4	11.9 ± 0.3	29.2 ± 0.6	0.422829	1.03848	0.000496207	0.179202
NRRL3_01001	ESCRT III complex component	91.4 ± 4.8	37.8 ± 1	83.4 ± 2.5	0.413717	0.912093	0.0336806	0.212734
NRRL3_01002	protein kinase domain-containing protein	2.4 ± 0.2	1.1 ± 0	2.2 ± 0.2	0.443756	0.908668	0.0776029	0.435719
NRRL3_01003	hypothetical protein	42.1 ± 7.3	16.8 ± 0.3	36.5 ± 0.8	0.397684	0.866346	0.127541	0.472204
NRRL3_01004	triose-phosphate-isomerase	526.6 ± 9.6	288.2 ± 12.1	497.8 ± 24	0.54735	0.945262	0.00263735	0.314603
NRRL3_01005	mitochondrial distribution and morphology protein 10	9.1 ± 0.1	5.7 ± 0.2	8.9 ± 0.6	0.626107	0.984221	0.0203367	0.786849
NRRL3_01006	ribosome assembly factor Mrt4	73.8 ± 4.3	45.8 ± 4.3	78.9 ± 2.1	0.620962	1.06892	0.0226346	0.310271
NRRL3_01007	U1 small nuclear ribonucleoprotein of 70kDa N-terminal domain-containing protein	82.1 ± 0.6	37.7 ± 2	79.8 ± 1.1	0.459375	0.971923	0.0125338	0.153745
NRRL3_01008	54S ribosomal protein mL43	180.7 ± 4.8	136.5 ± 1.4	198.8 ± 2.3	0.75536	1.09995	0.0345281	0.0743646
NRRL3_01009	zinc finger domain-containing protein, RING/FYVE/PHD-type	14.3 ± 0.1	7.8 ± 0.5	14 ± 0.1	0.547343	0.981186	0.026533	0.16906
NRRL3_01010	pre-mRNA processing factor 19 domain-containing protein	82.8 ± 0	43.6 ± 0.5	85.1 ± 2	0.526445	1.02797	0.0058211	0.346547
NRRL3_01011	uncharacterized protein	25.6 ± 1.5	17.5 ± 0.6	27.4 ± 2.1	0.683456	1.07277	0.0528451	0.423464
NRRL3_01012	ribosome assembly protein 1	25.5 ± 1.1	11.5 ± 0.3	27.4 ± 0.1	0.453182	1.07477	0.027502	0.247138
NRRL3_01013	exosome complex component Csl4-like protein	35.1 ± 1.4	20 ± 0	36.3 ± 4	0.570066	1.03536	0.0424136	0.738446
NRRL3_01014	vacuolar protein 8, cytoplasm-to-vacuole targeting pathway	40.9 ± 0.5	18.2 ± 0.2	37.9 ± 0.1	0.445117	0.92597	0.00421126	0.0760189
NRRL3_01015	hypothetical protein	0.2 ± 0.2	0.3 ± 0	0.5 ± 0.2	1.79937	3.199	0.56855	0.281166
NRRL3_01016	forkhead-associated domain-containing protein	23.4 ± 1.3	10.3 ± 0.4	22.3 ± 0.5	0.440003	0.954236	0.031311	0.451464
NRRL3_01017	hypothetical protein	2.5 ± 0.1	1.6 ± 0.2	2.2 ± 0.5	0.64653	0.906435	0.0597216	0.619641
NRRL3_01018.1	ankyrin repeat domain-containing protein	0.4 ± 0.2	0.1 ± 0	0.5 ± 0.1	0.249829	1.33508	0.319152	0.570531
NRRL3_01019	bestrophin/UPF0187 family protein	11.3 ± 0.2	4.7 ± 0.3	9.9 ± 0.9	0.419757	0.880488	0.00320694	0.27622
NRRL3_01020	hypothetical protein	0 ± 0	0 ± 0	0.2 ± 0.1	0	4.71839	0.5	0.192396
NRRL3_01021	hypothetical protein	4.9 ± 0.1	3.1 ± 0.4	4.6 ± 0	0.636148	0.938996	0.0794138	0.13018
NRRL3_01022	vacuolar protein sorting-associated protein 16-like protein	28 ± 0.2	12.7 ± 0.2	27 ± 0.7	0.455109	0.962654	0.000337783	0.238589
NRRL3_01023	ribosome biogenesis protein Alb1-like protein	85.4 ± 2.9	54.2 ± 1.2	89.9 ± 2	0.634083	1.05211	0.02238	0.236075
NRRL3_01024	peptidase C19, ubiquitin carboxyl-terminal hydrolase domain-containing protein	17.9 ± 1.4	9.2 ± 0.1	19.4 ± 0.4	0.511567	1.08056	0.0706018	0.368018
NRRL3_01025	EF-hand domain-containing protein	20.6 ± 1.4	13 ± 1.4	18.4 ± 1.5	0.62996	0.890596	0.0331044	0.268159
NRRL3_01026	PUL domain-containing protein	11.7 ± 0.8	6.5 ± 0	11.2 ± 0.3	0.559915	0.955446	0.0654145	0.503504
NRRL3_01027	hypothetical protein	1.6 ± 0.1	0 ± 0	2.7 ± 1.2	0	1.66203	0.0292918	0.437703
NRRL3_01028	hypothetical protein	2.3 ± 0.6	1 ± 0.1	2.7 ± 0.2	0.464182	1.19392	0.185056	0.455219
NRRL3_01029	short-chain dehydrogenase/reductase family protein	3.8 ± 0.7	1.3 ± 0.3	3.7 ± 0.4	0.35209	0.977616	0.0916117	0.902247
NRRL3_01030.1	cysteine-tRNA ligase, cytosolic and mitochondrial	48.8 ± 0.8	25.2 ± 0.6	57 ± 1.1	0.517602	1.16768	0.00142459	0.0174083
NRRL3_01031	F-box domain-containing protein	0.6 ± 0.1	0.2 ± 0.1	0.6 ± 0	0.416011	0.951499	0.105743	0.800236
NRRL3_01032	hypothetical protein	0.2 ± 0.1	0.1 ± 0	0.5 ± 0.2	0.639274	2.96992	0.503827	0.253943
NRRL3_01033	glutathione transporter	1.6 ± 0.1	1.1 ± 0.1	1.5 ± 0	0.690533	0.940445	0.0500249	0.305014
NRRL3_01034	mRNA export protein	240.5 ± 12.5	99.6 ± 3.5	226.6 ± 1.3	0.414034	0.941976	0.0279921	0.356231
NRRL3_01035	ESCRT III complex component	58.8 ± 1.6	32.5 ± 2.2	54.4 ± 3.3	0.553208	0.923962	0.00775231	0.275978
NRRL3_01036	cell-cycle regulatory protein Wos2/p21	555.7 ± 0.4	350.8 ± 13.6	543.1 ± 6.8	0.631314	0.977289	0.029808	0.231173
NRRL3_01037	translation machinery-associated protein 46	89.2 ± 2.2	41.4 ± 1.5	90.9 ± 6.5	0.464573	1.01977	0.00264736	0.770437
NRRL3_01038	glycoside hydrolase family 105 protein	0.4 ± 0.1	0.1 ± 0	0.3 ± 0.2	0.22062	0.930784	0.075529	0.879736
NRRL3_01039	hydrolase AygA/OlvA	1.3 ± 0.2	0.2 ± 0	1.2 ± 0.2	0.143932	0.967461	0.0932273	0.870095
NRRL3_01040	multicopper oxidase BrnA	0.4 ± 0.1	0.1 ± 0	0.4 ± 0.2	0.334609	0.916756	0.132097	0.846466
NRRL3_01041	D-amino-acid oxidase-like protein	21.5 ± 1	8.8 ± 1.3	37.2 ± 0.6	0.409994	1.73336	0.0097211	0.00634566
NRRL3_01042	ribosomal RNA-processing protein Fcf1	46.4 ± 2.6	33.1 ± 0.2	45.6 ± 0	0.713217	0.982542	0.0871421	0.73891
NRRL3_01043	hypothetical protein	1.5 ± 0.3	1.5 ± 0.2	2.6 ± 0.5	0.965492	1.70339	0.865865	0.13472
NRRL3_01044	WD repeat-containing protein	8.9 ± 0.5	3.2 ± 0	13.3 ± 1.4	0.365857	1.50282	0.0419104	0.105305
NRRL3_01045	hypothetical protein	60.1 ± 5.7	27.2 ± 0.5	60.8 ± 0.3	0.452123	1.01073	0.076191	0.89967
NRRL3_01046	short-chain dehydrogenase/reductase family protein	12.5 ± 3	7.5 ± 1	11.1 ± 0.8	0.598416	0.885246	0.22687	0.619385
NRRL3_01047	F-box domain-containing protein	0.1 ± 0	0 ± 0	0 ± 0	0.14184	0.810149	0.339979	0.794116
NRRL3_01048	lipopolysaccharide kinase family protein	0 ± 0	0 ± 0	0 ± 0	2.31738	0	0.41281	0.5
NRRL3_01049	zinc finger domain-containing protein, HIT-type	3.8 ± 0.1	2.3 ± 0.3	4.4 ± 0.5	0.604188	1.16002	0.0635356	0.348489
NRRL3_01050	phosphoprotein regulated by proline-directed phosphorylation; multi-copy suppressor of NimA	28.4 ± 1.2	17 ± 0.2	28.1 ± 1.5	0.598356	0.989366	0.0395142	0.845517
NRRL3_01051	glycoside hydrolase family 16 protein	0.5 ± 0.2	0.3 ± 0	0.3 ± 0	0.559027	0.690807	0.318862	0.4247
NRRL3_01052	Ulp1 protease family, C-terminal catalytic domain-containing protein	6.1 ± 0.6	2.6 ± 0.1	6.7 ± 0.3	0.426641	1.09722	0.0694726	0.351492
NRRL3_01053	phosphatidic acid phosphatase type 2 superfamily protein	44 ± 1.3	19.9 ± 0.6	41.2 ± 0.2	0.451683	0.934888	0.00862038	0.198726
NRRL3_01054	Rho GTPase RhoD	69.1 ± 1	40.5 ± 2.1	62.2 ± 0.8	0.586629	0.899685	0.0130851	0.017696
NRRL3_01055	DASH complex subunit Dad1	86.2 ± 6.3	52.4 ± 0.1	86.5 ± 5.4	0.607634	1.00362	0.0837321	0.962597
NRRL3_01056	alcohol dehydrogenase domain-containing protein	0.1 ± 0	0.1 ± 0	0.2 ± 0	0.381024	1.33132	0.171899	0.417626
NRRL3_01057	hypothetical protein	2.6 ± 0.4	0.7 ± 0.1	2.5 ± 0.3	0.268599	0.952427	0.0883861	0.781401
NRRL3_01058	oxoglutarate/iron-dependent dioxygenase domain-containing protein	2.9 ± 0.3	1.6 ± 0.2	2.8 ± 0.2	0.553437	0.96891	0.0563748	0.772195
NRRL3_01059	D-alanine--D-alanine ligase, C-terminal domain-containing protein	4.2 ± 0.2	2.1 ± 0.1	3.7 ± 0.2	0.508938	0.878456	0.0138276	0.131018
NRRL3_01060	acyl-CoA ligase	1.9 ± 0.2	1.2 ± 0.1	1.7 ± 0.1	0.617477	0.917514	0.0790758	0.496352
NRRL3_01061	fungal-specific transcription factor	11.5 ± 4.3	11.2 ± 1.7	5.8 ± 1	0.97657	0.501949	0.94542	0.301167
NRRL3_01062	Snf2-related domain-containing protein	0 ± 0	0 ± 0	0 ± 0
NRRL3_01063	hypothetical protein	10.9 ± 0.6	1.3 ± 0	26.4 ± 4.8	0.119183	2.42179	0.0295325	0.131243
NRRL3_01064	NADH:flavin oxidoreductase/NADH oxidase, N-terminal domain-containing protein	13.5 ± 0.4	3.4 ± 0	20.3 ± 1.8	0.248101	1.49663	0.0162737	0.108807
NRRL3_01065	short-chain dehydrogenase/reductase family protein	7.2 ± 0	4.7 ± 0.1	8.8 ± 0.4	0.649325	1.22572	0.0156486	0.100963
NRRL3_01066	hypothetical protein	27.1 ± 3.1	24.3 ± 0.8	65.3 ± 15.1	0.895681	2.40855	0.406024	0.161167
NRRL3_01067	delta(24(24(1)))-sterol reductase	1.3 ± 0.2	0.7 ± 0.1	1.5 ± 0.3	0.496979	1.15791	0.0730271	0.493132
NRRL3_01068	fungal-specific transcription factor	5.5 ± 0.3	3 ± 0.3	5.5 ± 0.2	0.555598	0.998511	0.0158943	0.977633
NRRL3_01069	alpha-glucuronidase	1.7 ± 0.3	0.8 ± 0.1	1.6 ± 0.1	0.471618	0.953708	0.130126	0.773407
NRRL3_01070	histone acetyltransferase Gcn5	2.4 ± 0.1	1.5 ± 0.1	1.9 ± 0.2	0.60435	0.780851	0.00329006	0.104655
NRRL3_01071	beta-galactosidase	0 ± 0	0 ± 0	0 ± 0	0.503212	0.228906	0.600654	0.45446
NRRL3_01072.1	heterokaryon incompatibility domain-containing protein	0.1 ± 0.1	0 ± 0	0.1 ± 0	0.283743	0.539361	0.557009	0.689323
NRRL3_01073	COMT-type O-methyltransferase family protein	0.7 ± 0.1	1.2 ± 0.3	0.4 ± 0.1	1.79848	0.544883	0.216953	0.032245
NRRL3_01074	hypothetical protein	0.2 ± 0	0.2 ± 0.1	0.1 ± 0	0.634054	0.217052	0.415043	0.0295538
NRRL3_01075	hypothetical protein	0.1 ± 0	0 ± 0	0.1 ± 0	0.821598	1.15809	0.766504	0.815272
NRRL3_01076	hypothetical protein	0.6 ± 0.1	0.4 ± 0.1	0.5 ± 0.1	0.706578	0.804759	0.174419	0.287975
NRRL3_01077	hypothetical protein	0.1 ± 0	0.1 ± 0	0.1 ± 0	1.07086	1.42475	0.76984	0.215814
NRRL3_01078	oleate hydratase-like protein	0.4 ± 0	0.2 ± 0.1	0.3 ± 0	0.597836	0.729056	0.103999	0.0868559
NRRL3_01079	crossover junction endonuclease Mms4/Eme1/Eme2-like protein	7.2 ± 0.1	6.6 ± 0.6	6.8 ± 0.6	0.910255	0.943629	0.348561	0.501738
NRRL3_01080	alpha-1,3/1,6-mannosyltransferase	33.9 ± 1.8	10 ± 0.4	32.4 ± 0	0.294041	0.954964	0.0286106	0.450026
NRRL3_01081	kinesin motor domain-containing protein	23.7 ± 0.1	7.3 ± 0.1	22.2 ± 0.5	0.308034	0.936742	7.24698e-05	0.123073
NRRL3_01082	hypothetical protein	0.2 ± 0	0.2 ± 0	0.3 ± 0.1	0.873937	1.37309	0.52381	0.496105
NRRL3_01083	ureohydrolase family protein	0 ± 0	0 ± 0	0 ± 0	1.23927	0.810569	0.850498	0.897011
NRRL3_01084	multi antimicrobial extrusion family protein	0 ± 0	0 ± 0	0 ± 0	0.951202	1.66294	0.919655	0.328476
NRRL3_01085	major facilitator superfamily protein	0.4 ± 0.1	0.2 ± 0	0.3 ± 0.1	0.447144	0.684309	0.12158	0.217816
NRRL3_01086	SUN domain protein	4.5 ± 0.1	0 ± 0	4.5 ± 0.2	0	1.00514	0.0094323	0.897258
NRRL3_01086.1	SUN domain-containing protein	0 ± 0	2.9 ± 0.2	0 ± 0
NRRL3_01087	mitochondrial division protein	31.2 ± 0.6	18.3 ± 0.1	31.8 ± 0	0.5858	1.01867	0.0151037	0.388994
NRRL3_01088	chorismate mutase	48.2 ± 0.5	38.5 ± 0.8	49.2 ± 3.5	0.798773	1.02175	0.0120934	0.746303
NRRL3_01089	nuclear-cytoplasmic shuttling protein Bcp1	65.9 ± 3.6	39.5 ± 1.4	72.8 ± 3	0.60002	1.10552	0.0360273	0.174432
NRRL3_01090	alkyl-hydroperoxide reductase D-like protein	29.7 ± 1.1	14.9 ± 0.7	31.5 ± 1.5	0.501856	1.06166	0.00832195	0.305142
NRRL3_01091	hypothetical protein	32.8 ± 0.7	15.7 ± 0.8	36.8 ± 2.7	0.479262	1.12242	0.00235679	0.268391
NRRL3_01092	alpha-mannosyltransferase-like protein	23.4 ± 0.4	10.5 ± 0	22.1 ± 0	0.448461	0.944395	0.013174	0.134258
NRRL3_01093	fungal-specific transcription factor	5.5 ± 0.1	2.9 ± 0	4.7 ± 0	0.534906	0.862315	0.00317778	0.0416207
NRRL3_01094	hypothetical protein	108.6 ± 3.5	60.5 ± 2.8	117.7 ± 0.6	0.556583	1.08295	0.00511292	0.159446
NRRL3_01095	acyl-CoA N-acyltransferase domain-containing protein	0.3 ± 0	0.1 ± 0.1	0.2 ± 0	0.31025	0.746728	0.0556669	0.208105
NRRL3_01096	fungal-specific transcription factor	2.8 ± 0	1.5 ± 0.1	2.5 ± 0.2	0.535324	0.87721	0.0164796	0.275474
NRRL3_01097	hypothetical protein	0.1 ± 0.1	0 ± 0	0.2 ± 0.1	0.176488	1.3709	0.266793	0.52075
NRRL3_01098	hypothetical protein	0.1 ± 0.1	0.1 ± 0	0.2 ± 0	0.824883	1.67153	0.78917	0.392523
NRRL3_01099	RHS repeat-associated core domain-containing protein	0.1 ± 0	0 ± 0	0 ± 0	0.396371	0.617956	0.416683	0.558983
NRRL3_01100	hypothetical protein	5.2 ± 0.4	1.8 ± 0.1	3.3 ± 0.1	0.351038	0.63237	0.0480583	0.0668234
NRRL3_01101	calcineurin-like phosphoesterase domain-containing protein	4.8 ± 0.3	3.1 ± 0.2	4.4 ± 1.3	0.641858	0.91629	0.0315439	0.728485
NRRL3_01101a1	hypothetical protein	0 ± 0	7.7 ± 0.6	0 ± 0
NRRL3_01102	kinesin-like protein	16.9 ± 1	7.9 ± 0.1	16 ± 0.8	0.468977	0.945899	0.0509699	0.428427
NRRL3_01103	initiation factor 2B-related protein	46.6 ± 0.2	20.9 ± 0.5	54.1 ± 0.4	0.448086	1.16197	0.00220984	0.00619385
NRRL3_01104	anaphase-promoting complex subunit 13-like protein	18.3 ± 0.4	13.3 ± 0.3	18.3 ± 0.5	0.726493	0.997882	0.00906026	0.93868
NRRL3_01105	DNA polymerase alpha subunit B-like protein	23.8 ± 0.5	16.8 ± 1.7	21.9 ± 0.5	0.707796	0.920307	0.0851028	0.0633659
NRRL3_01106	phosphatidylinositol transfer protein	51.9 ± 0.3	31.2 ± 0.8	47.8 ± 0.3	0.599855	0.920407	0.00666393	0.00501495
NRRL3_01107	5'-AMP-activated protein kinase subunit gamma	27.6 ± 1.1	16.3 ± 0.4	24.8 ± 0.5	0.590492	0.896002	0.0226015	0.120052
NRRL3_01108	hypothetical protein	0.5 ± 0.1	0.2 ± 0.1	0.4 ± 0.1	0.426702	0.763591	0.0821071	0.28513
NRRL3_01109	bZIP transcription factor	2.8 ± 0.2	1.3 ± 0.1	2.7 ± 0.5	0.476722	0.941054	0.0181635	0.739883
NRRL3_01110	major facilitator superfamily, sugar/inositol transporter-like protein	9.8 ± 0.3	5.3 ± 0.1	9.8 ± 0.3	0.540927	0.999755	0.018776	0.99503
NRRL3_01111	fungal-specific transcription factor	7 ± 0.2	3.2 ± 0.1	6.7 ± 0	0.461885	0.953207	0.00206749	0.217278
NRRL3_01112	ferroportin 1-like protein	14.9 ± 1.9	3.8 ± 0.1	9.8 ± 0.4	0.253268	0.655782	0.075064	0.147374
NRRL3_01113	enoyl-CoA hydratase/isomerase family protein	115.9 ± 0.8	88.6 ± 0.3	118.3 ± 3.7	0.764981	1.02066	0.00667164	0.528568
NRRL3_01114	54S ribosomal protein uL4m	107.6 ± 0.7	78.6 ± 4.9	116 ± 2.4	0.730256	1.07774	0.0712362	0.102762
NRRL3_01115	54S ribosomal protein mL38	81.8 ± 0.3	53.8 ± 0.8	87.2 ± 0.5	0.658255	1.06618	0.00466729	0.00937613
NRRL3_01116	mitochondrial inner membrane protease subunit 1	35.2 ± 0.1	22 ± 1.5	39.5 ± 2.1	0.626711	1.12317	0.0501808	0.213983
NRRL3_01117	oil body-associated protein	1.3 ± 0.1	0.4 ± 0.1	1.1 ± 0.4	0.307312	0.808757	0.0251967	0.521463
NRRL3_01118	hydroxyacylglutathione hydrolase	44.8 ± 2.1	62.1 ± 6.7	42.8 ± 4.3	1.38555	0.954114	0.1429	0.628256
NRRL3_01119	cell morphogenesis and cell-surface growth Las1-like protein	12.3 ± 0.3	7 ± 0.2	13.4 ± 0.4	0.574172	1.08815	0.00491177	0.0846889
NRRL3_01120	hypothetical protein	61.7 ± 1	24.3 ± 0.2	69.8 ± 1.8	0.393269	1.12996	0.00924643	0.0558452
NRRL3_01121	NAD kinase-like protein	20.1 ± 1.8	5.1 ± 0.3	20.2 ± 0.7	0.253851	1.00462	0.0476837	0.954652
NRRL3_01122	TRAPII complex component, mediates Rab guanyl-nucleotide exchange factor activity, involved in Golgi vesicle-mediated transport	42.2 ± 5.2	23.8 ± 0.6	40.6 ± 1.9	0.563475	0.960237	0.120606	0.727872
NRRL3_01123	micro-fibrillar-associated protein 1, C-terminal domain-containing protein	20.6 ± 1.6	9.1 ± 0.2	20.5 ± 1.3	0.44442	0.99728	0.0609591	0.973079
NRRL3_01124	replication factor A protein 3-like protein	58.1 ± 6	146.7 ± 7.2	56.6 ± 5.6	2.52713	0.974738	0.00615689	0.825052
NRRL3_01125	zinc finger domain-containing protein, NHR/GATA-type	10.6 ± 0.2	7.8 ± 0.1	10.6 ± 0.1	0.73168	0.998077	0.00338974	0.886196
NRRL3_01126	small nuclear ribonucleoprotein Sm D2	289.6 ± 5.5	218.5 ± 4.6	290.6 ± 14.5	0.754287	1.00348	0.00565491	0.938899
NRRL3_01127	dihydroxyacetone kinase	19.6 ± 1.3	23 ± 2.9	15.9 ± 0.3	1.17821	0.81532	0.311892	0.140032
NRRL3_01128	cullin family protein	36.1 ± 1.3	16.7 ± 1.2	33.2 ± 1.1	0.463442	0.921131	0.00401513	0.141126
NRRL3_01129	nucleoporin Nup186/Nup192/Nup205 family protein	26.6 ± 0.9	10.6 ± 0.3	26.7 ± 1.7	0.399383	1.00295	0.0157258	0.959767
NRRL3_01130	serine/threonine-protein kinase ATM-like protein	3.7 ± 0	1.5 ± 0.1	3.6 ± 0.3	0.407718	0.979147	0.0108659	0.740516
NRRL3_01131	LPPG:FO 2-phospho-L-lactate transferase CofD/UPF0052 family protein	10 ± 0.6	3.9 ± 0.2	11.4 ± 0.6	0.386924	1.14165	0.0314171	0.132754
NRRL3_01132	DNA polymerase gamma, mitochondrial	8 ± 0	3.6 ± 0.1	8.9 ± 0.2	0.444316	1.11307	0.0088724	0.090883
NRRL3_01133	zinc finger domain-containing protein, C3HC4 RING-type	18.2 ± 0.9	11 ± 0.6	15.8 ± 0.3	0.604033	0.871997	0.0176552	0.144162
NRRL3_01134	magnesium transporter CorA/zinc transporter ZntB family protein	2.9 ± 0.4	1 ± 0	3.7 ± 0.4	0.363872	1.29278	0.0877038	0.146036
NRRL3_01135	fungal-specific transcription factor	0.8 ± 0.1	0.5 ± 0	0.9 ± 0.2	0.686171	1.16305	0.0789207	0.594013
NRRL3_01136	hypothetical protein	3.6 ± 0.1	1.3 ± 0.2	2.5 ± 0.6	0.359381	0.703679	0.00543616	0.249832
NRRL3_01137	GTP-binding protein 1	25.1 ± 0.4	11.9 ± 0.4	59.5 ± 1	0.473964	2.37039	0.00102796	0.00459446
NRRL3_01138	U6 snRNA-associated Sm-like protein	353.2 ± 28.8	462.1 ± 15.2	361.3 ± 8.7	1.30842	1.02305	0.0694856	0.759401
NRRL3_01139	ATPase expression protein 2-like protein	15.6 ± 1.8	6.8 ± 0.9	11.7 ± 0.3	0.437531	0.750916	0.0477387	0.19172
NRRL3_01140	N-acetylglucosaminyl-phosphatidylinositol deacetylase	14.6 ± 0.8	9.5 ± 0.3	14.4 ± 0.4	0.652059	0.987269	0.0488099	0.805611
NRRL3_01141	hypothetical protein	0.2 ± 0.1	0.2 ± 0.1	0.2 ± 0	0.937351	0.678975	0.86366	0.398218
NRRL3_01142	arrestin domain-containing protein	29 ± 2.3	9 ± 1	30.9 ± 1.1	0.311658	1.06367	0.0282065	0.45204
NRRL3_01143	transmembrane protein, involved in regulation of conidium development	0.8 ± 0	0.2 ± 0	0.8 ± 0.1	0.245662	1.04159	0.000501943	0.577776
NRRL3_01144	nicotinic acid-CoA ligase	1.2 ± 0	1.5 ± 0	1.2 ± 0	1.28426	0.981929	0.00384405	0.618659
NRRL3_01145	hypothetical protein	3.1 ± 0.4	1.5 ± 0.1	3 ± 0.1	0.467383	0.95637	0.0841263	0.683294
NRRL3_01146	hypothetical protein	12.5 ± 0.4	7 ± 0.7	10.8 ± 1.8	0.560312	0.862354	0.017744	0.398915
NRRL3_01147	stress-response protein Rds1	0.1 ± 0	0 ± 0	0.1 ± 0	0.508943	1.22007	0.401254	0.661271
NRRL3_01148	short-chain dehydrogenase/reductase family protein	3.8 ± 0	1.6 ± 0	3.4 ± 0.5	0.419553	0.892633	0.000406283	0.478762
NRRL3_01149	oxoglutarate/iron-dependent dioxygenase domain-containing protein	10 ± 0.1	4.4 ± 0.3	8.1 ± 0.6	0.438864	0.810506	0.00961914	0.122777
NRRL3_01150	amidohydrolase-related domain-containing protein	30.7 ± 1.2	11.2 ± 1.1	25.9 ± 0.5	0.366617	0.84437	0.00346514	0.0670636
NRRL3_01151	hypothetical protein	0.6 ± 0	0.3 ± 0	0.5 ± 0.1	0.425887	0.929098	0.0474866	0.546707
NRRL3_01152	DnaJ domain-containing protein	11.2 ± 0.5	4.9 ± 1.1	10.9 ± 0.3	0.440642	0.969616	0.0395715	0.512313
NRRL3_01153	glycine cleavage T-protein domain-containing protein	25.2 ± 0.7	14.2 ± 0.3	28 ± 0.2	0.563431	1.1092	0.0143387	0.0998195
NRRL3_01154	mRNA decapping protein 2, box A domain-containing protein	22.3 ± 0.8	11.4 ± 0.5	22.4 ± 0.2	0.513646	1.00735	0.00930901	0.82475
NRRL3_01155	uncharacterized protein	22.9 ± 1.3	13.6 ± 0.8	21.6 ± 1.9	0.593806	0.941329	0.0227151	0.503864
NRRL3_01156	cytoplasmic tRNA 2-thiolation protein 2	19.2 ± 1.5	9 ± 0.3	19 ± 0.4	0.468803	0.989652	0.0576536	0.881198
NRRL3_01157	lung seven transmembrane receptor-like protein	76.8 ± 1.1	29.7 ± 0.5	74.4 ± 4	0.386408	0.968297	0.00304946	0.54605
NRRL3_01158	uncharacterized protein	19.2 ± 1.7	9.6 ± 0.4	20.3 ± 1	0.497774	1.05651	0.062125	0.528213
NRRL3_01159	WD repeat-containing protein	19.9 ± 1.6	11.5 ± 1.1	19 ± 1	0.57603	0.955202	0.0317963	0.577123
NRRL3_01160	mitochondrial carrier domain-containing protein	84.6 ± 5.9	48.1 ± 0.3	92.6 ± 3.3	0.567836	1.09378	0.0720807	0.273339
NRRL3_01161	ribonucleoside-diphosphate reductase small chain	214.1 ± 6	92.1 ± 3.6	193.5 ± 3.7	0.430129	0.903735	0.00433468	0.074061
NRRL3_01162	signal recognition particle 9 kDa protein-like protein	78.9 ± 2.4	45.5 ± 1.2	76.3 ± 3.6	0.576904	0.967241	0.0110448	0.498342
NRRL3_01163	WD repeat-containing protein	10.2 ± 0.4	4.5 ± 0.3	9 ± 0.4	0.438975	0.888324	0.00513206	0.106447
NRRL3_01164	major facilitator superfamily, sugar/inositol transporter-like protein	0.8 ± 0.1	0.6 ± 0.3	0.7 ± 0.1	0.817987	0.953911	0.644658	0.79123
NRRL3_01165	gamma-glutamylcyclotransferase domain-containing protein	1.8 ± 0	0.9 ± 0.5	2.3 ± 0.8	0.515982	1.30661	0.227857	0.506385
NRRL3_01166	glutathione S-transferase domain-containing protein	3.5 ± 0.3	1.3 ± 0.2	3.5 ± 0.4	0.367139	0.995266	0.0173639	0.967975
NRRL3_01167	NmrA-like domain-containing protein	0.3 ± 0.2	0.1 ± 0.1	0.5 ± 0.2	0.29425	1.64307	0.280136	0.450099
NRRL3_01168	NAD-dependent epimerase/dehydratase domain-containing protein	1.9 ± 0.3	0.8 ± 0	3.8 ± 0.4	0.40249	1.93623	0.124496	0.0483955
NRRL3_01169	fungal-specific transcription factor	2.5 ± 0.4	1.2 ± 0	3 ± 0.1	0.477796	1.19868	0.151318	0.348358
NRRL3_01170	major facilitator superfamily protein	3.4 ± 0.1	1.8 ± 0.1	10.8 ± 0.1	0.550304	3.20992	0.0240186	0.000372096
NRRL3_01171	hypothetical protein	0.1 ± 0.1	0.1 ± 0	0.1 ± 0.1	0.764329	0.917512	0.734923	0.923071
NRRL3_01172	alkyl/aryl-sulfatase	1 ± 0.2	0.5 ± 0.1	1 ± 0.3	0.466477	0.999715	0.176886	0.999259
NRRL3_01173	delta(12) fatty acid desaturase	52.2 ± 1	44.2 ± 6.9	55.9 ± 5.1	0.846277	1.07126	0.344996	0.484055
NRRL3_01174	hypothetical protein	0 ± 0	0.6 ± 0.2	0 ± 0
NRRL3_01175	thioredoxin-like fold protein	0.1 ± 0	0 ± 0	0 ± 0.1	0.444521	0.566007	0.478685	0.632592
NRRL3_01176	short-chain dehydrogenase/reductase family protein	0.5 ± 0.2	0.2 ± 0	0.6 ± 0.2	0.413531	1.09529	0.309562	0.828021
NRRL3_01177	fungal-specific transcription factor	0.9 ± 0.1	0.9 ± 0.2	1 ± 0	0.915674	1.10584	0.608722	0.366501
NRRL3_01178	carboxylesterase family protein	47.7 ± 3.7	6 ± 0.3	39.7 ± 2.8	0.124776	0.831482	0.0385497	0.144213
NRRL3_01179	fungal-specific transcription factor	13.5 ± 0.5	3.2 ± 0.1	10.7 ± 0.1	0.236215	0.79363	0.0171805	0.0666175
NRRL3_01180	resistance to 7-aminocholesterol Rta-like protein	0.5 ± 0	0 ± 0	0.3 ± 0.2	0.0422829	0.556472	0.00436231	0.344305
NRRL3_01181	nitroreductase domain-containing protein	212.8 ± 5.8	70.3 ± 0.8	203.9 ± 5.6	0.33032	0.958234	0.0161237	0.25934
NRRL3_01182	hypothetical protein	0.4 ± 0.2	0.1 ± 0	0.2 ± 0.1	0.294592	0.677095	0.256553	0.483203
NRRL3_01183	hypothetical protein	0 ± 0	0 ± 0	0 ± 0
NRRL3_01184	hypothetical protein	0 ± 0	0 ± 0	0 ± 0	0	0	0.0292923	0.0292923
NRRL3_01185	hypothetical protein	0 ± 0	0 ± 0	0 ± 0
NRRL3_01186	amino acid transporter, transmembrane domain-containing protein	29.2 ± 0.1	3.9 ± 0.2	28.9 ± 0.9	0.133852	0.987838	0.000196617	0.68988
NRRL3_01187	glycosyltransferase family 32 protein	2.9 ± 0.5	0.2 ± 0.1	2 ± 0.4	0.0813962	0.687919	0.0855074	0.208471
NRRL3_01188	hypothetical protein	5.3 ± 0.5	1.3 ± 0.3	5.1 ± 0.3	0.248136	0.9606	0.0279312	0.692133
NRRL3_01188a1	F-box domain-containing protein	0 ± 0	1.6 ± 0	0 ± 0
NRRL3_01189	alcohol dehydrogenase domain-containing protein	0 ± 0	0 ± 0	0 ± 0
NRRL3_01190	fungal-specific transcription factor	1.5 ± 0.2	1 ± 0.2	1.7 ± 0.1	0.639056	1.1032	0.088344	0.429862
NRRL3_01191	catalase	3.3 ± 0.2	4.8 ± 0.6	3 ± 0.3	1.46895	0.915899	0.152858	0.40226
NRRL3_01192	histidinol dehydrogenase	0.7 ± 0.3	0.2 ± 0	0.5 ± 0.2	0.261508	0.744934	0.214507	0.509757
NRRL3_01193	ubiquitin-conjugating enzyme/RWD-like protein	13.4 ± 0.1	6 ± 0.4	11.6 ± 1.7	0.446026	0.86711	0.0216342	0.376208
NRRL3_01194	F-box domain-containing protein	0 ± 0	0 ± 0	0 ± 0	0	0	0.5	0.5
NRRL3_01195	ankyrin repeat domain-containing protein	3 ± 0.3	1.7 ± 0.2	2.5 ± 0.5	0.561929	0.835985	0.0459202	0.36157
NRRL3_01196	hypothetical protein	0.1 ± 0	0.2 ± 0.1	0.1 ± 0.1	2.34438	1.37569	0.422083	0.644881
NRRL3_01197	cytochrome P450-like protein	0.5 ± 0	0.3 ± 0	0.5 ± 0	0.766105	1.1882	0.0290288	0.00921004
NRRL3_01198	epoxide hydrolase-like protein	0.2 ± 0.1	0.3 ± 0.1	0.1 ± 0	1.21499	0.498909	0.705322	0.407572
NRRL3_01199	hypothetical protein	0.1 ± 0	0 ± 0	0 ± 0	0.329573	0	0.285948	0.0292919
NRRL3_01200	fungal-specific transcription factor	1.9 ± 0.1	1.3 ± 0.3	1.1 ± 0.1	0.684517	0.556373	0.177986	0.017696
NRRL3_01201	major facilitator superfamily protein	0 ± 0	0 ± 0	0 ± 0	0.186251	1.08655	0.232776	0.893434
NRRL3_01202	histidine phosphatase superfamily protein, clade 1	0.2 ± 0.1	0.1 ± 0	0.1 ± 0.1	0.343309	0.44877	0.254514	0.426037
NRRL3_01203	ribonuclease H-like domain-containing protein	0 ± 0	0.2 ± 0.1	0 ± 0
NRRL3_01204	hypothetical protein	0.3 ± 0.2	0.1 ± 0.1	0.4 ± 0.2	0.250347	1.33504	0.37216	0.661039
NRRL3_01205	hypothetical protein	23.3 ± 5.5	11.9 ± 2.4	13.7 ± 2.9	0.510461	0.590602	0.171296	0.203444
NRRL3_01206	alpha/beta hydrolase fold-1 domain-containing protein	169 ± 40.9	75.7 ± 17.3	107.7 ± 9.7	0.448173	0.637466	0.152055	0.267
NRRL3_01207	S-adenosyl-L-methionine-dependent methyltransferase domain-containing protein	19.1 ± 4.3	12.6 ± 1.3	15.3 ± 0.9	0.656271	0.798194	0.252902	0.41473
NRRL3_01208	isochorismatase-like domain-containing protein	22.8 ± 6.3	15.3 ± 2.6	21.6 ± 2.2	0.670461	0.947556	0.318224	0.836846
NRRL3_01209	S-adenosyl-L-methionine-dependent methyltransferase domain-containing protein	18.9 ± 5	10.7 ± 1.3	16.6 ± 1.8	0.566178	0.877116	0.24194	0.628293
NRRL3_01210	hypothetical protein	5.9 ± 1.9	4.8 ± 0.5	5.3 ± 0.9	0.812285	0.907014	0.558161	0.76028
NRRL3_01211	hypothetical protein	7.2 ± 2.2	7 ± 2	4.6 ± 1.7	0.969896	0.631613	0.927481	0.313703
NRRL3_01212	chitinase-like protein	8.1 ± 3.2	4.5 ± 0.9	6 ± 1.2	0.558161	0.746102	0.342227	0.521638
NRRL3_01213	F-box domain-containing protein	1 ± 0.1	0.8 ± 0	0.8 ± 0.3	0.745369	0.766668	0.11388	0.439365
NRRL3_01214	trans-3-hydroxy-L-proline dehydratase	0.1 ± 0.1	0 ± 0	0 ± 0	0.48528	0.161815	0.590668	0.431208
NRRL3_01215	hypothetical protein	3.6 ± 0.1	2.3 ± 0.2	3 ± 0	0.640205	0.82022	0.0510261	0.0496027
NRRL3_01216	tannase	0 ± 0	0 ± 0	0 ± 0	0	0	0.5	0.5
NRRL3_01217	LURP1 domain-containing protein	1.8 ± 0.4	3 ± 0.3	0.5 ± 0.1	1.66552	0.280613	0.0780372	0.123709
NRRL3_01218	hypothetical protein	3.2 ± 0.3	3.6 ± 0	2.9 ± 0.2	1.12644	0.912736	0.275103	0.390136
NRRL3_01219	fungal-specific transcription factor	3.8 ± 0.2	3.3 ± 0.3	2.8 ± 0.1	0.871541	0.734687	0.176918	0.0498411
NRRL3_01220	oxidoreductase FAD/NAD(P)-binding domain-containing protein	0.9 ± 0	0.8 ± 0.1	0.7 ± 0.1	0.919488	0.806675	0.618839	0.337466
NRRL3_01221	hypothetical protein	0 ± 0	0 ± 0	0 ± 0	0	0	0.5	0.5
NRRL3_01222	ankyrin repeat domain-containing protein	0.1 ± 0	0 ± 0	0 ± 0	0.610476	0.83435	0.650209	0.739476
NRRL3_01223	glycoside hydrolase family 55 protein	0.8 ± 0	0.6 ± 0	0.5 ± 0.1	0.670421	0.611635	0.0201147	0.122006
NRRL3_01224	chitinase-like protein	0.1 ± 0	0 ± 0	0 ± 0	0.171489	0.118582	0.303223	0.284779
NRRL3_01225	leucine-rich repeat domain-containing protein	2.5 ± 0.5	3.4 ± 0	1.7 ± 0.1	1.34214	0.67033	0.229928	0.228731
NRRL3_01226	alpha/beta hydrolase fold-1 domain-containing protein	24.2 ± 1	31.2 ± 1.4	15.9 ± 2.3	1.2904	0.656979	0.0349166	0.0798205
NRRL3_01227	major facilitator superfamily, sugar transporter-like protein	0 ± 0	0 ± 0	0 ± 0	1.68667	0	0.766235	0.5
NRRL3_01228	3-hydroxyacyl-CoA dehydrogenase domain-containing protein	1.8 ± 0.3	1.2 ± 0.1	1.9 ± 0.3	0.661347	1.08366	0.184429	0.692163
NRRL3_01229	CoA-transferase family III protein	1.6 ± 0	0.8 ± 0	1.6 ± 0.3	0.483789	0.977499	0.00286449	0.877962
NRRL3_01230	fungal-specific transcription factor	1.1 ± 0.2	0.5 ± 0.1	0.9 ± 0.1	0.460016	0.793576	0.0946329	0.336381
NRRL3_01231	LDLR class B repeat-containing protein	0.4 ± 0.1	0.1 ± 0	0.2 ± 0.1	0.21623	0.389614	0.0610343	0.0618374
NRRL3_01232	major facilitator superfamily protein	0.2 ± 0.1	0.1 ± 0	0 ± 0	0.79833	0.288848	0.706624	0.325132
NRRL3_01233	kynurenine formamidase-like protein	0.1 ± 0	0 ± 0	0 ± 0	0.239868	0	0.196815	0.151769
NRRL3_01234	terrelysin	13.3 ± 8.1	59.3 ± 11.8	16.2 ± 5.5	4.4719	1.22351	0.056104	0.716674
NRRL3_01235	tyrosinase copper-binding domain-containing protein	9.1 ± 0.3	3.2 ± 0.2	9.3 ± 0.9	0.34727	1.02011	0.00275373	0.818314
NRRL3_01236	fungal-specific transcription factor	6.4 ± 0	2.6 ± 0.1	6 ± 0.4	0.409449	0.93737	0.00686678	0.372819
NRRL3_01237	pectin lyase	0.1 ± 0.1	0.1 ± 0	0.2 ± 0	0.637837	2.05908	0.727487	0.40809
NRRL3_01238	nucleoside phosphorylase domain-containing protein	5.1 ± 0.2	3.4 ± 0.6	4.8 ± 0.6	0.677928	0.943864	0.151959	0.616788
NRRL3_01239	short-chain dehydrogenase/reductase family protein	26 ± 2	12.3 ± 0.4	26.4 ± 1.8	0.47523	1.01722	0.0560203	0.838574
NRRL3_01240	tetratricopeptide repeat-containing protein	53.7 ± 2.5	18.2 ± 0.9	48.8 ± 1.8	0.339867	0.908714	0.0159314	0.165611
NRRL3_01241	calcium/proton exchanger CAX-like protein	139.3 ± 3.7	73.2 ± 3.1	128 ± 3.4	0.525788	0.918777	0.00314241	0.0882843
NRRL3_01242	vacuolar calcium ion transporter-like protein	105.2 ± 3.4	47.7 ± 3.3	85.2 ± 4.5	0.453289	0.809932	0.0034292	0.0432233
NRRL3_01243	vacuolar calcium ion transporter	265.4 ± 14.6	120.4 ± 3.1	203.9 ± 10.3	0.453618	0.768295	0.0373505	0.0488415
NRRL3_01244	calcium-transporting ATPase	59.2 ± 1.2	24 ± 0.1	57 ± 2	0.405566	0.964358	0.0136887	0.352012
NRRL3_01245	hypothetical protein	10.8 ± 1.4	5.4 ± 0.3	7.3 ± 0.1	0.497908	0.676535	0.104349	0.173789
NRRL3_01246	hypothetical protein	0 ± 0	0 ± 0	0 ± 0	0.869378	0.848927	0.918387	0.904657
NRRL3_01247	FAD linked oxidase, N-terminal domain-containing protein	2.9 ± 0.1	2.5 ± 0.4	2.7 ± 0.4	0.878494	0.935437	0.410352	0.643194
NRRL3_01248	short-chain dehydrogenase/reductase family protein	1.1 ± 0.2	1.8 ± 0	1 ± 0.3	1.5962	0.876933	0.0960597	0.680421
NRRL3_01249	phosphatidylethanolamine-binding protein-like protein	0 ± 0	0 ± 0.1	0 ± 0
NRRL3_01250	isochorismatase-like domain-containing protein	1.6 ± 0.3	1.8 ± 0.1	1.4 ± 0.3	1.10232	0.881603	0.616495	0.617778
NRRL3_01251	major facilitator superfamily protein	0.9 ± 0	0.9 ± 0	0.6 ± 0.1	1.01302	0.653792	0.784017	0.0715938
NRRL3_01252	cytochrome P450-like protein	20.1 ± 4	22.3 ± 2	8.6 ± 0.2	1.10643	0.429223	0.585108	0.150933
NRRL3_01253	hypothetical protein	13.1 ± 2.7	23.5 ± 1.4	5.5 ± 0.2	1.78399	0.420141	0.0665824	0.151964
NRRL3_01254	cytochrome P450	26.9 ± 4.1	37 ± 1.7	13.4 ± 0.7	1.37587	0.4986	0.137953	0.126846
NRRL3_01255	fungal-specific transcription factor	42.1 ± 6	37.4 ± 0.8	25.4 ± 0	0.890225	0.603907	0.471403	0.158978
NRRL3_01256	fungal-specific transcription factor	13.4 ± 1.2	16.4 ± 1.1	8.1 ± 1.2	1.22463	0.601405	0.119923	0.0456169
NRRL3_01257	hypothetical protein	0.1 ± 0.1	0.1 ± 0.1	0 ± 0.1	1.53429	0.739208	0.735219	0.854776
NRRL3_01258	class I/II hydroxymethylglutaryl-CoA reductase-like enzyme	0.1 ± 0.1	0.9 ± 0.3	0.2 ± 0	8.65392	2.32596	0.14125	0.317455
NRRL3_01259	purine-cytosine permease-like protein	0.3 ± 0.1	0.4 ± 0.2	0.2 ± 0.2	1.51907	0.665472	0.391902	0.628792
NRRL3_01260	oxoglutarate/iron-dependent dioxygenase domain-containing protein	1.7 ± 0.1	2.1 ± 0.2	1.4 ± 0.1	1.26899	0.813899	0.196845	0.0633657
NRRL3_01261	alcohol dehydrogenase domain-containing protein	10.4 ± 5.6	33.2 ± 5.4	4.4 ± 1.1	3.20721	0.421921	0.0533697	0.364168
NRRL3_01262	globin/protoglobin domain-containing protein	68 ± 4.8	68.9 ± 1.5	42.2 ± 6	1.01234	0.620033	0.846563	0.0451008
NRRL3_01263	acyl-CoA dehydrogenase	28 ± 0.4	25.9 ± 3.5	18.5 ± 0.8	0.926523	0.661327	0.5615	0.0136885
NRRL3_01264	nucleobase cation symporter-1 family protein	1.9 ± 0.1	1.5 ± 0.1	1.4 ± 0.2	0.812806	0.743905	0.127999	0.0914103
NRRL3_01265	carbon-nitrogen hydrolase domain-containing protein	0.2 ± 0	0.1 ± 0	0.1 ± 0	0.253287	0.381096	0.0448884	0.00609054
NRRL3_01266	dihydropyrimidinase	4.4 ± 0.5	2.1 ± 0.3	1.9 ± 0.2	0.48299	0.417132	0.0544844	0.0569751
NRRL3_01267	cysteine-rich transmembrane domain-containing protein	100.2 ± 0.7	299.1 ± 48.3	42.9 ± 1.9	2.98401	0.428417	0.108286	0.00621576
NRRL3_01268	hypothetical protein	0 ± 0	0 ± 0	0 ± 0
NRRL3_01269	major facilitator superfamily protein	2.2 ± 0	1.5 ± 0.3	2 ± 0.4	0.649883	0.908176	0.155504	0.576261
NRRL3_01270	major facilitator superfamily, sugar/inositol transporter-like protein	0 ± 0	0 ± 0	0 ± 0	0.832729	1.18053	0.735634	0.719244
NRRL3_01271	beta-glucosidase	0.6 ± 0.2	0.2 ± 0.1	0.7 ± 0.1	0.256966	1.12241	0.193129	0.717386
NRRL3_01272	alcohol dehydrogenase domain-containing protein	1.4 ± 0.1	0.7 ± 0.1	1.4 ± 0.2	0.456037	0.989094	0.0415048	0.944334
NRRL3_01273	fungal-specific transcription factor	0.8 ± 0	0.3 ± 0.1	0.7 ± 0	0.44401	0.933872	0.136512	0.265975
NRRL3_01274	YjgF/YER057c/translation inhibitor UK114 family protein	1.7 ± 0.4	1.3 ± 0.2	1.4 ± 0.7	0.780407	0.840876	0.372652	0.70145
NRRL3_01275	major facilitator superfamily protein	0.1 ± 0	0 ± 0	0.1 ± 0	0.336516	0.841974	0.0959014	0.662674
NRRL3_01276	fungal-specific transcription factor	10.8 ± 0.2	6.1 ± 0.7	10.5 ± 0.7	0.564089	0.974167	0.039356	0.683188
NRRL3_01277	arrestin domain-containing protein	0 ± 0	0 ± 0	0 ± 0	0.862076	0.739208	0.926516	0.854776
NRRL3_01278	fungal-specific transcription factor	4.1 ± 0.1	2.2 ± 0.1	4.6 ± 0.2	0.526194	1.1331	0.00456161	0.108961
NRRL3_01279	tannase	0 ± 0	0 ± 0	0 ± 0
NRRL3_01280	carboxylesterase family protein	0 ± 0	0 ± 0	0 ± 0
NRRL3_01281	maltose/galactoside acetyltransferase domain-containing protein	0.1 ± 0	0 ± 0	0.1 ± 0.1	0.305568	1.9178	0.257835	0.715839
NRRL3_01282	alpha-glucosidase	0.3 ± 0.1	0.2 ± 0	0.3 ± 0	0.625096	1.00669	0.260185	0.976403
NRRL3_01283	hypothetical protein	0.3 ± 0.3	0 ± 0	0.2 ± 0.1	0.103657	0.706667	0.44662	0.771334
NRRL3_01284	fungal-specific transcription factor	12.1 ± 1.4	5.7 ± 0.6	10 ± 0.8	0.468301	0.82692	0.0641753	0.244974
NRRL3_01285	major facilitator superfamily protein	16.8 ± 1.7	7.8 ± 0.1	15 ± 0.2	0.463375	0.890948	0.0848956	0.371477
NRRL3_01286	hypothetical protein	29.2 ± 1.1	11.8 ± 0.7	23.5 ± 2.5	0.402883	0.802257	0.00602385	0.146747
NRRL3_01287	hypothetical protein	0.5 ± 0.1	0.2 ± 0	0.4 ± 0.2	0.369951	0.707645	0.190463	0.419174
NRRL3_01288	lysine-specific permease	23.5 ± 0.4	13.1 ± 0.8	24.1 ± 0.7	0.556336	1.02644	0.0120607	0.428696
NRRL3_01289	major facilitator superfamily protein	0 ± 0	0 ± 0	0 ± 0	0.59354	0.810571	0.76663	0.897012
NRRL3_01290	interferon alpha-inducible protein 6/27-like protein	0.7 ± 0.3	0.6 ± 0.2	0.7 ± 0.1	0.884988	0.95195	0.74607	0.889158
NRRL3_01291	major facilitator superfamily protein, efflux pump	0.1 ± 0	0 ± 0	0.1 ± 0	0.350339	1.49462	0.237159	0.308691
NRRL3_01292	phosphoesterase domain-containing protein	4.6 ± 0.1	2.1 ± 0.2	3.7 ± 0.3	0.463264	0.801531	0.00683024	0.0813285
NRRL3_01293	fungal-specific transcription factor	0.8 ± 0.1	0.3 ± 0.1	0.6 ± 0	0.405815	0.795026	0.0278298	0.170471
NRRL3_01294	ABC transporter	0.2 ± 0	0.1 ± 0	0.3 ± 0	0.429792	1.38532	0.124074	0.248808
NRRL3_01295	flavin amine oxidase-like protein	21.7 ± 1.2	7.8 ± 0.3	17.3 ± 1.2	0.359342	0.794634	0.0323736	0.066947
NRRL3_01296	mono- and diacylglycerol lipase	1.7 ± 0.3	15.4 ± 1.2	0.6 ± 0.2	9.06609	0.37406	0.0292994	0.0761266
NRRL3_01297	short-chain dehydrogenase/reductase family protein	5.1 ± 0.1	5.4 ± 0.5	5.3 ± 0.4	1.05835	1.03043	0.578229	0.651608
NRRL3_01298	isochorismatase-like domain-containing protein	0 ± 0	0 ± 0	0 ± 0
NRRL3_01299	aquaporin-like protein	0 ± 0	0 ± 0	0 ± 0
NRRL3_01300	FAD/NAD(P)-binding domain-containing protein	3.4 ± 0.6	1.7 ± 0.2	2 ± 0.4	0.492327	0.581072	0.112495	0.112881
NRRL3_01301	hypothetical protein	0.9 ± 0	0.3 ± 0	0.6 ± 0.1	0.367939	0.682232	0.0301767	0.15939
NRRL3_01302	taurine dioxygenase TauD/TfdA domain-containing protein	0 ± 0	0 ± 0	0 ± 0
NRRL3_01303	hypothetical protein	0 ± 0	0 ± 0	0 ± 0
NRRL3_01304	hypothetical protein	0.1 ± 0	0 ± 0	0.1 ± 0.1	0.455881	1.01477	0.438359	0.99107
NRRL3_01305	hypothetical protein	0.1 ± 0	0 ± 0	0.1 ± 0.1	0	1.54072	0.0292926	0.785133
NRRL3_01306	N-acyl-phosphatidylethanolamine-hydrolysing phospholipase D-like protein	3.9 ± 0.6	2.3 ± 0.2	2.9 ± 0.2	0.591369	0.739347	0.135424	0.221932
NRRL3_01307	COMT-type O-methyltransferase family protein	0.3 ± 0.1	0.2 ± 0	0.2 ± 0.1	0.732056	0.991069	0.488445	0.981602
NRRL3_01308	S-adenosyl-L-methionine-dependent methyltransferase domain-containing protein	0 ± 0	0.4 ± 0.5	0 ± 0
NRRL3_01309	hypothetical protein	1.5 ± 0.9	9.7 ± 1.9	1.2 ± 0.2	6.53875	0.835909	0.063949	0.761919
NRRL3_01310	thiamine pyrophosphate enzyme domain-containing protein	0.1 ± 0	0 ± 0	0 ± 0	0.124477	0.514882	0.217208	0.37749
NRRL3_01311	major facilitator superfamily protein	1 ± 0	0.1 ± 0.1	1.2 ± 0.1	0.0886263	1.15588	0.0240373	0.338874
NRRL3_01312	kynurenine formamidase-like protein	0.1 ± 0	0 ± 0	0 ± 0	0	0.198828	0.275549	0.305757
NRRL3_01313	uncharacterized protein	0.5 ± 0.2	0.4 ± 0.1	0.6 ± 0	0.752304	1.28669	0.60861	0.55215
NRRL3_01314	hypothetical protein	0 ± 0	0 ± 0	0 ± 0
NRRL3_01315	hypothetical protein	0 ± 0	0 ± 0	0 ± 0
NRRL3_01316	mitochondrial matrix protein Mmp37-like protein	5.9 ± 0.4	3.1 ± 0.2	4.1 ± 0.3	0.516596	0.682164	0.0355074	0.0473131
NRRL3_01317	major facilitator superfamily, sugar/inositol transporter-like protein	0.1 ± 0.1	0 ± 0	0 ± 0	0.135158	0.294	0.304741	0.35646
NRRL3_01318	alpha/beta hydrolase fold-1 domain-containing protein	0.8 ± 0	0.1 ± 0	0.4 ± 0	0.0794381	0.46283	0.00548129	0.0219229
NRRL3_01319	fungal-specific transcription factor	0.1 ± 0	0 ± 0	0.1 ± 0	0.27635	0.762396	0.00198671	0.140273
NRRL3_01320	hypothetical protein	0.3 ± 0.1	0 ± 0	0.2 ± 0	0.0983119	0.66256	0.218486	0.484938
NRRL3_01321	major facilitator superfamily protein, efflux pump	61.8 ± 2.1	5.9 ± 0.3	40.8 ± 0.1	0.0950518	0.660186	0.0142694	0.0439306
NRRL3_01322	ribonuclease H domain-containing protein	0.8 ± 0.2	0.2 ± 0	1.1 ± 0.3	0.262081	1.3927	0.103215	0.342386
NRRL3_01323	aryl sulfotransferase-like protein	1 ± 0	0.2 ± 0.1	1.4 ± 0.1	0.175566	1.35602	0.0262723	0.0177165
NRRL3_01324	2-oxoisovalerate dehydrogenase subunit beta, mitochondrial	10.3 ± 0.8	3.8 ± 0.6	13.2 ± 0	0.371739	1.28266	0.01292	0.116366
NRRL3_01325	hypothetical protein	2.5 ± 0.5	1.1 ± 0.1	3 ± 0.6	0.416076	1.17761	0.153828	0.498418
NRRL3_01326	fungal-specific transcription factor	22.2 ± 0.1	8.3 ± 0.2	18.8 ± 1.3	0.372716	0.845194	0.000199149	0.157913
NRRL3_01327	hypothetical protein	6.7 ± 0.7	3.9 ± 0.5	5.7 ± 0.9	0.590274	0.850514	0.0528521	0.335343
NRRL3_01328	major facilitator superfamily protein	6.3 ± 0.6	3.6 ± 0.2	6.3 ± 0.5	0.573212	1.00299	0.0746795	0.974972
NRRL3_01329	two pore domain potassium channel-like protein	0.5 ± 0	0.1 ± 0	0.2 ± 0	0.221361	0.379469	0.0266904	0.0530801
NRRL3_01330	hypothetical protein	1.6 ± 0.2	0.6 ± 0.1	2 ± 0.4	0.386021	1.24101	0.0814193	0.3807
NRRL3_01331	hypothetical protein	38.6 ± 8.2	9.6 ± 0.9	37 ± 1.5	0.247682	0.959801	0.122126	0.834503
NRRL3_01332	CDR ABC transporter domain-containing protein	3.8 ± 0.4	0.9 ± 0.2	3.1 ± 0.1	0.235968	0.814637	0.0302924	0.23995
NRRL3_01333.1	hypothetical protein	71.1 ± 2	11.5 ± 3.2	28.5 ± 4.3	0.161279	0.400177	0.00480595	0.0207847
NRRL3_01334	non-ribosomal peptide synthetase	8.6 ± 1.1	1.3 ± 0.4	3.2 ± 0.7	0.156257	0.374419	0.0455944	0.0457107
NRRL3_01335	fungal-specific transcription factor	11.9 ± 1	4.1 ± 0.4	8.2 ± 1.2	0.347463	0.689273	0.0324193	0.0822008
NRRL3_01336	cytochrome P450	16.4 ± 3.5	4 ± 1.4	6.1 ± 0.7	0.245007	0.37249	0.0885486	0.137749
NRRL3_01337	hypothetical protein	38.5 ± 11.4	6.8 ± 1.7	15.4 ± 2.3	0.1777	0.399597	0.152308	0.202023
NRRL3_01338	calycin domain-containing protein	263.3 ± 103.2	37.2 ± 13.8	64.3 ± 16	0.141454	0.244238	0.193461	0.216901
NRRL3_01339	hybrid polyketide synthase/non-ribosomal peptide synthetase	0.8 ± 0.2	0.1 ± 0	0.3 ± 0	0.156611	0.312281	0.0978232	0.115784
NRRL3_01340	enoyl reductase	13.2 ± 3.5	3.3 ± 1.3	2.4 ± 1.4	0.249724	0.181985	0.123046	0.105695
NRRL3_01341	hypothetical protein	4 ± 1.4	4 ± 0.3	3 ± 1.4	0.991515	0.755571	0.977904	0.557047
NRRL3_01342	threonine/serine exporter ThrE domain-containing protein	23.2 ± 0.4	8 ± 0.8	24.8 ± 0.2	0.343436	1.06952	0.00831263	0.0477529
NRRL3_01343	hypothetical protein	0.1 ± 0	0.1 ± 0	0.1 ± 0	0.647168	1.19442	0.43321	0.628163
NRRL3_01344	P-loop containing nucleoside triphosphate hydrolase domain-containing protein	0.1 ± 0.1	0.1 ± 0.1	0.1 ± 0	0.35118	0.904335	0.386858	0.870888
NRRL3_01345	lipase EstA/esterase EstB family protein	1.7 ± 0.4	0.1 ± 0	1.5 ± 0.3	0.081032	0.840546	0.105594	0.518058
NRRL3_01346	major facilitator superfamily protein	3 ± 0.2	2 ± 0.4	3.6 ± 0.8	0.646843	1.18655	0.0974123	0.484689
NRRL3_01347	tripeptidyl aminopeptidase-like protein	4.8 ± 0.4	4.1 ± 0.4	4.2 ± 0.1	0.854031	0.879894	0.238544	0.271504
NRRL3_01348	class II aldolase/adducin family protein	12.5 ± 1.6	7.7 ± 1.1	9.3 ± 0.1	0.616259	0.739684	0.0882811	0.215187
NRRL3_01349	D-isomer specific 2-hydroxyacid dehydrogenase domain-containing protein	0.2 ± 0	0.1 ± 0	0 ± 0.1	0.384581	0.213403	0.0130583	0.155406
NRRL3_01350	hypothetical protein	3.3 ± 2.3	80.4 ± 8	7.3 ± 2.1	24.6781	2.24934	0.0334539	0.204426
NRRL3_01351	S-adenosyl-L-methionine-dependent methyltransferase domain-containing protein	5.7 ± 0.2	3.8 ± 0.1	6.1 ± 0.1	0.659845	1.07376	0.0148451	0.171289
NRRL3_01352	taurine dioxygenase TauD/TfdA domain-containing protein	1 ± 0.1	0.7 ± 0.2	0.8 ± 0.3	0.677815	0.799201	0.232064	0.470831
NRRL3_01353	flavin-containing monooxygenase	0.5 ± 0	0.2 ± 0.1	0.4 ± 0.1	0.396783	0.93188	0.102766	0.563425
NRRL3_01354	major facilitator superfamily protein	0 ± 0	0 ± 0	0 ± 0
NRRL3_01355	hypothetical protein	0.4 ± 0.1	0.1 ± 0	1.5 ± 0	0.300172	3.6701	0.168863	0.0452506
NRRL3_01356	phenylalanine ammonia-lyase-like protein	0 ± 0	0 ± 0	0 ± 0
NRRL3_01357	tripeptidyl aminopeptidase-like protein	0.2 ± 0.1	0.2 ± 0	0.2 ± 0.1	0.90978	0.819527	0.775907	0.652082
NRRL3_01358	BTB/POZ domain-containing protein	0 ± 0	0 ± 0	0 ± 0
NRRL3_01359	taurine dioxygenase TauD/TfdA domain-containing protein	0.1 ± 0.1	0.1 ± 0	0.1 ± 0	1.13926	0.650684	0.814257	0.586377
NRRL3_01360	major facilitator superfamily, sugar/inositol transporter-like protein	71.7 ± 3.7	7.4 ± 2.1	65.4 ± 0.5	0.103612	0.913181	0.0062038	0.247935
NRRL3_01361	cell wall mannoprotein 1-like protein	2.5 ± 0.6	0.4 ± 0.1	2 ± 0.8	0.144065	0.818718	0.119798	0.5853
NRRL3_01362	plasma membrane proteolipid	113.8 ± 0.1	955 ± 157.4	111.4 ± 5.3	8.39142	0.979075	0.0837496	0.639713
NRRL3_01363	glutathione S-transferase domain-containing protein	181.9 ± 23.9	151.9 ± 8.7	184.6 ± 5.2	0.835244	1.01504	0.304405	0.898505
NRRL3_01364	alpha carbonic anhydrase-like protein	5.9 ± 1.1	3.5 ± 0.2	7.1 ± 1	0.59875	1.21374	0.198037	0.363141
NRRL3_01364a1	hypothetical protein	0 ± 0	18.9 ± 0.1	0 ± 0
NRRL3_01365	glycoside hydrolase family 16 protein	4.7 ± 0.1	4.1 ± 0.3	25 ± 2	0.875864	5.35022	0.16143	0.0432993
NRRL3_01366	flavin amine oxidase-like protein	10.3 ± 0.2	5.2 ± 0.7	10.2 ± 0.8	0.506924	0.981707	0.0435183	0.794775
NRRL3_01367	non-ribosomal peptide synthetase-like protein	0 ± 0	0 ± 0	0 ± 0	0.158524	1.23731	0.0784119	0.854426
NRRL3_01368	six-hairpin glycosidase-like protein	0.3 ± 0	0.1 ± 0	0.5 ± 0.1	0.279059	1.67713	0.0380045	0.103322
NRRL3_01369	polyketide synthase	0 ± 0	0 ± 0	0 ± 0	1.00676	1.05519	0.953171	0.852752
NRRL3_01370	serine hydrolase Fsh domain-containing protein	0.1 ± 0.1	0.2 ± 0.1	0.1 ± 0.1	2.12083	1.54206	0.482319	0.67052
NRRL3_01371	magnesium transporter CorA/zinc transporter ZntB family protein	18.9 ± 2.9	11.1 ± 0.3	15.9 ± 0.8	0.587884	0.840176	0.162826	0.371708
NRRL3_01372	fungal-specific transcription factor	20.5 ± 0.2	8.9 ± 0.7	21.4 ± 0.2	0.432182	1.04398	0.0185842	0.0480221
NRRL3_01373	purine permease	1 ± 0.1	0.6 ± 0	1.1 ± 0	0.590737	1.0589	0.153501	0.665649
NRRL3_01374	polyamine transporter	0.4 ± 0.1	0.2 ± 0.1	0.4 ± 0	0.479047	1.00901	0.164207	0.96951
NRRL3_01375	hypothetical protein	0.4 ± 0.1	0.1 ± 0	0.1 ± 0.1	0.164888	0.254365	0.104796	0.0806542
NRRL3_01376	zinc finger domain-containing protein, CCCH-type	13.3 ± 0.4	8.8 ± 0.6	14.1 ± 0.6	0.663316	1.0582	0.0211753	0.263041
NRRL3_01377	ankyrin repeat domain-containing protein	0.5 ± 0	0.2 ± 0	0.4 ± 0.1	0.380147	0.818065	0.0345026	0.383432
NRRL3_01378	aquaporin-like protein	0.3 ± 0	0.2 ± 0	0.4 ± 0	0.444882	1.21086	0.0863606	0.172563
NRRL3_01379	short-chain dehydrogenase/reductase family protein	0.7 ± 0.4	1.2 ± 0.1	0.4 ± 0	1.77507	0.628219	0.293488	0.533629
NRRL3_01380	ABC transporter type 1, transmembrane domain-containing protein	3.6 ± 0.4	1 ± 0.1	3.9 ± 0.1	0.281786	1.09731	0.0624175	0.44716
NRRL3_01381	short-chain dehydrogenase/reductase family protein	5.6 ± 1.1	3.6 ± 0.2	5.5 ± 0.5	0.639146	0.984146	0.221269	0.928619
NRRL3_01382	fungal-specific transcription factor	4.7 ± 0.3	4.9 ± 0.2	4.4 ± 0.6	1.04516	0.927568	0.476705	0.592988
NRRL3_01383	xylose isomerase-like, TIM barrel domain-containing protein	0.1 ± 0.1	0 ± 0	0 ± 0	0.581689	0.191566	0.750242	0.565301
NRRL3_01384	hypothetical protein	0 ± 0	0 ± 0	0 ± 0
NRRL3_01385	metallo-beta-lactamase domain-containing protein	0 ± 0	0 ± 0	0 ± 0
NRRL3_01386	CocE/serine esterase family protein	0 ± 0	0 ± 0	0 ± 0
NRRL3_01387	phytanoyl-CoA dioxygenase-like protein	0 ± 0	0 ± 0	0 ± 0
NRRL3_01388	major facilitator superfamily protein	0 ± 0	0 ± 0	0 ± 0	0.297448	0	0.608522	0.5
NRRL3_01389	F-box domain-containing protein	12.6 ± 0.5	8.2 ± 0.1	19.7 ± 2.1	0.649489	1.5599	0.0447393	0.113302
NRRL3_01390	ferric reductase domain-containing protein	0 ± 0	0 ± 0	0 ± 0
NRRL3_01391	carboxylesterase family protein	0 ± 0	0 ± 0	0 ± 0
NRRL3_01392	major facilitator superfamily protein	0.6 ± 0.3	0.5 ± 0	0.6 ± 0.1	0.911032	1.05484	0.838082	0.900019
NRRL3_01393	fungal-specific transcription factor	2 ± 0.2	1.6 ± 0.1	2.6 ± 0	0.7724	1.27746	0.119943	0.143379
NRRL3_01394	aspartic peptidase-like protein	40.7 ± 8	27.9 ± 0.7	50.3 ± 0.4	0.68686	1.23635	0.264852	0.338748
NRRL3_01395	glycoside hydrolase-like protein	0.6 ± 0.1	0.1 ± 0	0.4 ± 0.1	0.157268	0.702924	0.12284	0.295453
NRRL3_01396	alpha-L-fucosidase-like protein	0.2 ± 0	0.1 ± 0	0.2 ± 0.1	0.424006	1.31221	0.0988174	0.382717
NRRL3_01397	fungal-specific transcription factor	7.2 ± 0.4	9.6 ± 0.8	8.4 ± 0.2	1.33725	1.17385	0.0972923	0.1096
NRRL3_01398	major facilitator superfamily protein	2.8 ± 0.1	5.7 ± 0.8	6 ± 0.4	2.05128	2.14013	0.103865	0.0309855
NRRL3_01399	5-oxoprolinase	2.3 ± 0.3	3.5 ± 0.4	3.7 ± 0.4	1.52062	1.60424	0.0836816	0.0632154
NRRL3_01400	hypothetical protein	0 ± 0	0.1 ± 0.1	0.1 ± 0.1	2.6495	2.8842	0.421088	0.368033
NRRL3_01401	cytochrome P450-like protein	0.1 ± 0	0.1 ± 0	0.3 ± 0	2.96159	6.2013	0.0669797	0.0329135
NRRL3_01402	phytanoyl-CoA dioxygenase-like protein	0.1 ± 0.1	0.3 ± 0.1	0.4 ± 0.1	1.93369	2.72882	0.290457	0.130305
NRRL3_01403	amino acid/polyamine transporter I family protein	0.1 ± 0	0.2 ± 0.1	0.2 ± 0.1	2.03274	2.44466	0.213808	0.312961
NRRL3_01404	acetate transporter	3.3 ± 0.4	10.4 ± 0.5	4.2 ± 0.7	3.19054	1.29747	0.00430858	0.269112
NRRL3_01405	catechol 1,2-dioxygenase	2.5 ± 0.4	2112.4 ± 64	1079.2 ± 8.3	854.132	436.378	0.013649	0.00341331
NRRL3_01406	hypothetical protein	1.9 ± 0.9	1.6 ± 0.1	3.9 ± 0.7	0.855475	2.08346	0.750172	0.140435
NRRL3_01407	phosphatidylinositol-specific phospholipase C, X domain-containing protein	128.8 ± 0.8	70.5 ± 3.3	154.6 ± 8.4	0.546839	1.19972	0.0185311	0.140823
NRRL3_01408	GMC oxidoreductase	226.4 ± 25.2	168.5 ± 3.1	206.5 ± 18.4	0.74437	0.912178	0.185494	0.469939
NRRL3_01409	alpha/beta hydrolase fold-1 domain-containing protein	6.9 ± 0.1	98.1 ± 1.6	40.3 ± 0.4	14.1731	5.81823	0.00766262	0.002355
NRRL3_01410	aldehyde dehydrogenase domain-containing protein	11.5 ± 1	3.4 ± 0	10.9 ± 0.6	0.293708	0.945032	0.0562432	0.542923
NRRL3_01411	acetyl-CoA acetyltransferase	47 ± 0.5	19.4 ± 1.5	47.7 ± 0.3	0.412864	1.01508	0.0130328	0.276479
NRRL3_01412	hypothetical protein	14.9 ± 1.6	9.3 ± 0.9	11.8 ± 1.2	0.626448	0.791631	0.0746806	0.165318
NRRL3_01413	hypothetical protein	0 ± 0	0 ± 0	0 ± 0
NRRL3_01414	S-adenosyl-L-methionine-dependent methyltransferase domain-containing protein	17.5 ± 0.4	14.2 ± 1.7	15.4 ± 0.3	0.809065	0.877879	0.198837	0.0386786
NRRL3_01415	esterase EstA	0.7 ± 0.1	0.5 ± 0.2	0.5 ± 0.1	0.671291	0.701185	0.359181	0.202063
NRRL3_01416	hypothetical protein	2.6 ± 0.3	1.9 ± 0.1	2.1 ± 0.5	0.721624	0.802473	0.155611	0.368813
NRRL3_01417	amino acid/polyamine transporter I family protein	2.9 ± 0.4	1.3 ± 0.1	1.8 ± 0.1	0.462222	0.61913	0.0938125	0.129257
NRRL3_01418	dimethylallyltransferase	0.5 ± 0	0.1 ± 0.1	0.3 ± 0	0.269514	0.5345	0.0350866	0.0305021
NRRL3_01419	hypothetical protein	0.1 ± 0.1	0.1 ± 0	0.1 ± 0	0.840303	1.23689	0.792924	0.70086
NRRL3_01420	flavin monooxygenase-like protein	1 ± 0.1	0.2 ± 0	0.8 ± 0	0.238247	0.858621	0.0130407	0.133345
NRRL3_01421	P-loop containing nucleoside triphosphate hydrolase domain-containing protein	22.6 ± 1.8	1.5 ± 0.4	2.6 ± 0.8	0.0681509	0.115965	0.0305317	0.0194168
NRRL3_01422	IQ domain-containing protein	7.3 ± 0.3	1.5 ± 0	4.1 ± 0.7	0.199622	0.557103	0.019827	0.0595763
NRRL3_01423	gamma-glutamylcyclotransferase domain-containing protein	26.6 ± 1.4	5.1 ± 0.7	10.2 ± 2.1	0.193342	0.384333	0.00999754	0.0189771
NRRL3_01424	tetrapeptide transporter Opt1/Isp4-like protein	384.3 ± 24.2	28.2 ± 9.5	231.8 ± 27.9	0.0734941	0.603095	0.0146146	0.0293471
NRRL3_01425	acid phosphatase	13.8 ± 1.4	13.5 ± 0.7	12.5 ± 0.5	0.981036	0.911024	0.840184	0.412123
NRRL3_01426	hypothetical protein	0 ± 0	0 ± 0	0 ± 0	0.627984	0	0.787414	0.5
NRRL3_01427	hypothetical protein	0 ± 0	0 ± 0	0 ± 0
NRRL3_01428	fungal-specific transcription factor	3.6 ± 0.4	1.6 ± 0.1	2.5 ± 0.1	0.456264	0.681285	0.0732998	0.151546
NRRL3_01429	short-chain dehydrogenase/reductase family protein	0.4 ± 0.2	0.1 ± 0	0.2 ± 0	0.260829	0.48884	0.260495	0.350533
NRRL3_01430	D-xylulose 5-phosphate/D-fructose 6-phosphate phosphoketolase family protein	0.6 ± 0.3	0.2 ± 0	0.6 ± 0.2	0.341415	1.04191	0.346285	0.942421
NRRL3_01431	jacalin-like lectin domain-containing protein	0 ± 0.1	0.1 ± 0	0 ± 0	2.14447	0	0.46436	0.5
NRRL3_01432	hypothetical protein	0.1 ± 0.1	0 ± 0	0.1 ± 0	0.229715	1.31011	0.582148	0.80894
NRRL3_01433	aminoglycoside phosphotransferase domain-containing protein	0 ± 0	0 ± 0	0 ± 0
NRRL3_01434	fungal-specific transcription factor	0.4 ± 0	0.3 ± 0.1	0.3 ± 0.1	0.703718	0.721532	0.202021	0.41429
NRRL3_01435	phytanoyl-CoA dioxygenase-like protein	0.4 ± 0.2	0.4 ± 0.1	0.3 ± 0.1	1.05769	0.692641	0.915537	0.594191
NRRL3_01436	cyanamide hydratase	0.3 ± 0	0.1 ± 0	0.1 ± 0	0.519071	0.277155	0.114539	0.0620309
NRRL3_01437	fungal-specific transcription factor	1.4 ± 0.2	0.9 ± 0	1.1 ± 0.1	0.656008	0.844479	0.185265	0.355337
NRRL3_01438	aminoglycoside phosphotransferase domain-containing protein	0 ± 0	0 ± 0	0 ± 0
NRRL3_01439	hypothetical protein	11.1 ± 2.6	1.1 ± 0.1	8 ± 0.5	0.100488	0.715213	0.11618	0.330006
NRRL3_01440	dimeric alpha-beta barrel domain-containing protein	586.5 ± 2.1	45.1 ± 5.1	423.8 ± 27.4	0.0768858	0.72261	0.000939873	0.074032
NRRL3_01441	hypothetical protein	25.7 ± 4.1	26 ± 4.1	5 ± 0.8	1.0096	0.193254	0.957085	0.0790177
NRRL3_01442	hypothetical protein	0.2 ± 0.3	4.4 ± 0.5	0.2 ± 0.3	19.0721	0.950237	0.0204321	0.974508
NRRL3_01443	hypothetical protein	0 ± 0	16.7 ± 10.4	0 ± 0
NRRL3_01444	uncharacterized protein	5.4 ± 0.8	2.5 ± 0	3.6 ± 0.6	0.4642	0.653816	0.124928	0.131445
NRRL3_01445	3-methylitaconate isomerase	9.4 ± 1.3	4.5 ± 0.1	9.6 ± 0	0.479307	1.01238	0.119621	0.921743
NRRL3_01446	hypothetical protein	0.7 ± 0	3.2 ± 0	1 ± 0.1	4.26406	1.2915	0.00227804	0.165583
NRRL3_01447	polyketide cyclase SnoaL-like domain-containing protein	3.1 ± 0	1.2 ± 0.4	3 ± 0.7	0.380045	0.965031	0.0776566	0.857587
NRRL3_01448	FAD-binding domain-containing protein	0.3 ± 0	0.1 ± 0	0.2 ± 0	0.321851	0.783425	0.048873	0.183624
NRRL3_01449	major facilitator superfamily protein	2.6 ± 0.1	1.4 ± 0.2	6.1 ± 0.1	0.52102	2.36391	0.0614615	0.00312647
NRRL3_01450	stress responsive alpha-beta barrel domain-containing protein	12.2 ± 4.4	6.2 ± 1	13 ± 1.1	0.506019	1.06266	0.290769	0.846912
NRRL3_01451	fungal-specific transcription factor	1 ± 0.1	1.2 ± 0.2	0.7 ± 0.2	1.19727	0.729425	0.384501	0.224551
NRRL3_01452	fungal-specific transcription factor	9.7 ± 0.8	6.1 ± 0.5	9.3 ± 0.5	0.632262	0.954501	0.0473774	0.589327
NRRL3_01453	cytochrome P450	1.4 ± 0.1	1 ± 0	7.9 ± 0.3	0.768164	5.81005	0.152002	0.00761448
NRRL3_01454	rhodopsin-like G-protein coupled receptor	0.7 ± 0.1	0.5 ± 0.1	0.6 ± 0	0.755042	0.964539	0.359265	0.832602
NRRL3_01455	hypothetical protein	17.4 ± 0.4	7.8 ± 0.1	17.8 ± 0.3	0.444536	1.01986	0.0113917	0.403205
NRRL3_01456	DNA glycosylase domain-containing protein	13 ± 0.7	7.4 ± 0.6	11.4 ± 0.8	0.571939	0.877804	0.0133238	0.170794
NRRL3_01457	hypothetical protein	16.7 ± 0.2	8.8 ± 0.7	16.9 ± 0.4	0.529972	1.01448	0.0218848	0.528103
NRRL3_01458	gamma-glutamyltranspeptidase, involved in sexual development	23.1 ± 1	8.9 ± 0.4	20.9 ± 0.4	0.387227	0.906955	0.0151845	0.155626
NRRL3_01459	fungal-specific transcription factor	8.9 ± 0.1	3.9 ± 0.1	6.2 ± 0.2	0.441025	0.702978	0.00158713	0.0256086
NRRL3_01460	fungal-specific transcription factor	11.7 ± 0	6.6 ± 0.4	10.5 ± 0.1	0.564278	0.900166	0.0306612	0.00319058
NRRL3_01461	hypothetical protein	0.4 ± 0	0.1 ± 0	0.3 ± 0.1	0.341212	0.822847	0.00536242	0.399903
NRRL3_01462	glycoside hydrolase family 92 protein	4.2 ± 0.7	1.5 ± 0.4	2.7 ± 0.3	0.356311	0.648115	0.0561595	0.149749
NRRL3_01463	major facilitator superfamily protein	1.8 ± 0.6	0.1 ± 0	0.8 ± 0.2	0.0379086	0.460621	0.152872	0.245476
NRRL3_01464	transcription factor NF-X1-like protein	9.1 ± 0.5	4.7 ± 0.1	11.6 ± 0.5	0.515194	1.27852	0.036836	0.0405632
NRRL3_01465	zinc finger domain-containing protein, C2H2, LYAR-type	27.8 ± 2.1	13.6 ± 0.6	28.3 ± 0.7	0.489825	1.01863	0.0490592	0.789288
NRRL3_01466	FAD-linked sulfhydryl oxidase	35.3 ± 0.1	14.9 ± 0	32.7 ± 0.3	0.423717	0.926071	0.00258645	0.0323587
NRRL3_01467	serine aminopeptidase domain-containing protein	61.5 ± 2.1	25.9 ± 1.8	58.5 ± 1.7	0.421203	0.951507	0.00322251	0.25777
NRRL3_01468	proteasome subunit beta type-1	327.3 ± 14.3	168.2 ± 10.8	302.3 ± 5.1	0.513985	0.923538	0.00821033	0.215373
NRRL3_01468a1	hypothetical protein	0 ± 0	3.3 ± 2.4	0 ± 0
NRRL3_01469	cyclin Pho80-like protein	19.8 ± 0.1	13.3 ± 1	19.5 ± 0.2	0.671432	0.984681	0.0624478	0.208472
NRRL3_01470	hypothetical protein	0.8 ± 0.1	0.4 ± 0.1	1 ± 0.1	0.458001	1.26314	0.101182	0.266757
NRRL3_01471.1	hypothetical protein	0.6 ± 0.2	2.1 ± 1.5	0.7 ± 0.4	3.21534	1.04552	0.397969	0.931028
NRRL3_01472	NEDD8-specific protease, required for light-dependent development	86.9 ± 1.6	33.3 ± 1.2	82.5 ± 0.3	0.383661	0.949622	0.00105003	0.146341
NRRL3_01473	BAR domain-containing protein	11.8 ± 0.3	5.6 ± 0.2	10.9 ± 0.3	0.476887	0.922184	0.00298617	0.10873
NRRL3_01474	telomerase reverse transcriptase-like protein	3.2 ± 0.1	1.7 ± 0.2	2.8 ± 0.1	0.522135	0.880995	0.0442095	0.0201879
NRRL3_01475	Rab-GTPase-TBC domain-containing protein	39.1 ± 0.1	18.9 ± 0.3	44.9 ± 0.8	0.483885	1.14805	0.000614934	0.0579846
NRRL3_01476	protein kinase domain-containing protein	0 ± 0	0 ± 0	0 ± 0	0.565877	0.812476	0.73958	0.882363
NRRL3_01477	short-chain dehydrogenase/reductase family protein	0 ± 0	0 ± 0	0 ± 0	0.645987	2.88419	0.798332	0.368033
NRRL3_01478	alcohol dehydrogenase domain-containing protein	2.2 ± 0.1	1.4 ± 0.1	1.8 ± 0	0.637246	0.82617	0.0187024	0.0697564
NRRL3_01479	hypothetical protein	4.2 ± 0.6	1.9 ± 0	3.8 ± 0.2	0.436569	0.899002	0.114246	0.502482
NRRL3_01480	alpha/beta hydrolase fold domain-containing protein	13.1 ± 1.2	4.8 ± 0.1	12.1 ± 0.2	0.369531	0.924761	0.065571	0.452763
NRRL3_01481	ATP phosphoribosyltransferase	111.2 ± 0.9	53 ± 0.5	139.5 ± 1.5	0.476879	1.25484	0.000674134	0.00462088
NRRL3_01482	40S ribosomal protein eS28	5961.6 ± 1061.1	19903.4 ± 256.4	6111.1 ± 31.5	3.33859	1.02508	0.0258195	0.874801
NRRL3_01483	DNA mismatch repair protein	11.4 ± 0.4	7.8 ± 0.5	11.4 ± 0.3	0.68	1.00247	0.0180225	0.939953
NRRL3_01484	hypothetical protein	0 ± 0	0.1 ± 0	0 ± 0	2.00553	0.828707	0.43472	0.694502
NRRL3_01485	geranylgeranyl transferase type-2 subunit beta	77.2 ± 5.7	31.9 ± 2.2	71.8 ± 0.8	0.413456	0.929341	0.0341229	0.403499
NRRL3_01486	Rho GTPase-activating protein domain-containing protein	13.3 ± 0.3	5.8 ± 0	12.8 ± 0.8	0.438685	0.967352	0.0202021	0.580195
NRRL3_01487	ribosome assembly factor, component of the Rpf2-Rrs1 complex	78.8 ± 3.2	52.2 ± 5.7	85.4 ± 1.1	0.662377	1.08414	0.0480795	0.184571
NRRL3_01488	37S ribosomal protein mS29	57.6 ± 0	41.2 ± 0.1	61.6 ± 2.9	0.714799	1.06947	0.00130297	0.298693
NRRL3_01489	tetratricopeptide-like helical domain-containing protein	0.5 ± 0.1	0.2 ± 0	0.5 ± 0	0.407908	0.89026	0.079297	0.513095
NRRL3_01490	hypothetical protein	16.4 ± 1.6	5.5 ± 0	12.9 ± 0.6	0.332324	0.783759	0.0654772	0.163969
NRRL3_01491	zinc finger domain-containing protein, SWIM-type	1.2 ± 0.3	0.8 ± 0.1	1.7 ± 0	0.711736	1.43791	0.34866	0.25328
NRRL3_01492	alcohol dehydrogenase	12 ± 1.4	5.1 ± 0.2	10.4 ± 0.5	0.421253	0.864933	0.0809592	0.321496
NRRL3_01493	amidohydrolase-related domain-containing protein	15.8 ± 1.2	7.3 ± 1	14.8 ± 0.2	0.461938	0.936328	0.0181238	0.442762
NRRL3_01494	L-rhamnose-1-dehydrogenase	5.4 ± 0.3	2.9 ± 0.7	6.8 ± 1	0.539361	1.24478	0.0903753	0.286561
NRRL3_01495	L-rhamnonate dehydratase lraC	3.6 ± 0.5	3.4 ± 0.4	3.6 ± 0.4	0.942482	1.00062	0.695678	0.996648
NRRL3_01496	fungal-specific transcription factor RhaR, release and catabolism of L-rhamnose	2.5 ± 0	1.6 ± 0.2	2.2 ± 0.1	0.646296	0.870838	0.0806321	0.0985115
NRRL3_01497	protein kinase domain-containing protein	6.8 ± 0.2	2 ± 0.1	6.1 ± 0.6	0.300837	0.901313	0.00241571	0.343537
NRRL3_01498	UBX domain-containing protein	36.6 ± 2.1	20 ± 1.4	36.8 ± 0	0.546224	1.00511	0.0183121	0.920945
NRRL3_01499	cell division control 6-like protein	9.4 ± 0.5	6.8 ± 0.1	9.2 ± 0.7	0.724391	0.980514	0.0835249	0.807098
NRRL3_01500	Rho GTPase-activating protein domain-containing protein	36.5 ± 1.6	13.3 ± 0.1	35 ± 0.4	0.363116	0.960443	0.0309842	0.42326
NRRL3_01501	general amino acid permease	11.7 ± 0.1	8.8 ± 1.1	9.1 ± 0.3	0.750018	0.773634	0.170409	0.0442291
NRRL3_01502	U6 snRNA-associated Sm-like protein	348.1 ± 29.5	617.8 ± 6.4	347.3 ± 6.5	1.77487	0.997657	0.0405846	0.975309
NRRL3_01503	3'-5' exonuclease domain-containing protein	5.5 ± 0.3	3.6 ± 0.1	5.8 ± 1.3	0.665565	1.06664	0.0384716	0.762486
NRRL3_01504	peroxisome biogenesis factor 10-like protein	10.2 ± 0.6	7.1 ± 0.8	10.3 ± 0.4	0.700178	1.01454	0.0566639	0.801989
NRRL3_01505	EXS domain-containing protein	31.1 ± 2	15.2 ± 1.1	30.2 ± 0.4	0.490273	0.972743	0.0220891	0.661455
NRRL3_01506	hypothetical protein	7 ± 0.4	2.6 ± 0	6.7 ± 0.8	0.374196	0.962653	0.0381185	0.729474
NRRL3_01507	hypothetical protein	101.4 ± 1.7	58.2 ± 0.6	101 ± 3.5	0.573908	0.99662	0.00761291	0.916005
NRRL3_01508	nucleolar protein 12-like protein	31.3 ± 3.9	17.2 ± 0.4	33.7 ± 1.2	0.550308	1.07926	0.118234	0.525351
NRRL3_01509	tropomyosin	886.9 ± 3.9	443.5 ± 14.4	831.5 ± 1.5	0.499996	0.9375	0.00917854	0.0155713
NRRL3_01510	hypothetical protein	36.3 ± 1.5	22.8 ± 0.1	32.5 ± 0.2	0.626291	0.893305	0.0483471	0.160248
NRRL3_01511	sphingolipid C9-methyltransferase	123.9 ± 2.1	73.1 ± 2.3	121.2 ± 0.6	0.590108	0.978863	0.00187642	0.3087
NRRL3_01512	fungal-specific transcription factor	2.7 ± 0.2	1.2 ± 0.1	2.1 ± 0.1	0.4465	0.77321	0.0439957	0.0963309
NRRL3_01513	major facilitator superfamily protein, efflux pump	2.1 ± 0.2	1.1 ± 0.1	1.6 ± 0	0.505144	0.748965	0.0347589	0.129588
NRRL3_01514	copper amine oxidase	10.3 ± 0	12.6 ± 1.5	9.4 ± 0.5	1.22568	0.91319	0.278929	0.247304
NRRL3_01515	fungal-specific transcription factor	1.6 ± 0.4	1.3 ± 0.1	1.7 ± 0.2	0.83397	1.07981	0.536731	0.753739
NRRL3_01516	peroxin domain-containing protein	33.8 ± 0.8	17.1 ± 1	31.2 ± 0.2	0.505808	0.920786	0.0037415	0.12518
NRRL3_01517	mitochondrial import inner membrane translocase subunit Tim16	155.6 ± 11.1	124 ± 4	174.3 ± 8.7	0.796813	1.12033	0.123276	0.208275
NRRL3_01518	NADP-dependent oxidoreductase domain-containing protein	24.7 ± 0.6	10.5 ± 0.5	24.1 ± 0.7	0.424565	0.975914	0.00194327	0.453293
NRRL3_01519	poly(A) polymerase domain-containing protein	10.1 ± 0.6	4.7 ± 0.6	10.5 ± 0.1	0.462132	1.04299	0.0122384	0.481586
NRRL3_01520	glutathione-dependent formaldehyde-activating enzyme/centromere protein V domain-containing protein	16.6 ± 0.3	6.8 ± 0.6	14.6 ± 0.6	0.412109	0.878744	0.0114837	0.0818103
NRRL3_01521	hypothetical protein	259.8 ± 68.9	6703.6 ± 523	248.8 ± 13.6	25.8044	0.957894	0.0335749	0.860026
NRRL3_01522	hypothetical protein	18 ± 1.6	29.1 ± 3.9	18.7 ± 2.1	1.61078	1.03773	0.11819	0.756844
NRRL3_01523	glucosidase 2 subunit beta protein-like protein	110.9 ± 0.8	36.2 ± 2.1	100.3 ± 0.3	0.32648	0.90474	0.00539302	0.0153877
NRRL3_01524	replication termination factor 2-like protein	23 ± 0.2	12.3 ± 0.5	23.9 ± 0.1	0.534629	1.03737	0.00569176	0.0825347
NRRL3_01525	54S ribosomal protein mL50	119.3 ± 3.2	70.5 ± 1.4	138.4 ± 5	0.591021	1.16055	0.0111115	0.0607565
NRRL3_01526	3-ketoacyl-CoA thiolase	16.5 ± 0.8	411.8 ± 6.3	898.3 ± 17.8	24.9509	54.4298	0.00629598	0.00895369
NRRL3_01527	hypothetical protein	6.3 ± 0.5	6.4 ± 0.4	17.5 ± 1	1.02253	2.80208	0.762626	0.0174522
NRRL3_01528	short-chain dehydrogenase/reductase family protein	1.5 ± 0.1	3.2 ± 0.3	18.1 ± 0.3	2.07672	11.8785	0.0678565	0.00757742
NRRL3_01529	phospho-2-dehydro-3-deoxyheptonate aldolase, tyrosine-inhibited	193.9 ± 4.1	122 ± 2.9	499.9 ± 8.2	0.628995	2.57788	0.00399649	0.0025953
NRRL3_01530	cytochrome c oxidase assembly protein Cox14-like protein	70.5 ± 3.9	43.8 ± 2.2	80.8 ± 3.8	0.620543	1.14643	0.0262755	0.114264
NRRL3_01531	uncharacterized protein	6.2 ± 0	6 ± 0.8	5.2 ± 0.4	0.965042	0.834343	0.76031	0.186736
NRRL3_01532	hexokinase	7.6 ± 0.6	3.7 ± 0.1	9.2 ± 0.1	0.494123	1.21076	0.0507227	0.1452
NRRL3_01533	alpha/beta hydrolase fold domain-containing protein	0.3 ± 0.1	0.2 ± 0.1	0.3 ± 0	0.673713	1.20798	0.411932	0.496727
NRRL3_01534	aryl sulfotransferase-like protein	9.1 ± 0.5	5.1 ± 0.5	9.9 ± 1.1	0.567423	1.09083	0.0156265	0.461518
NRRL3_01535.1	hypothetical protein	0 ± 0	0 ± 0	0 ± 0	0.546718	0.254719	0.571893	0.255558
NRRL3_01536	uridylate kinase	120.2 ± 14.1	98.4 ± 5.4	125.9 ± 3.5	0.818692	1.04744	0.243616	0.668666
NRRL3_01537	eukaryotic translation initiation factor 3 subunit M	95.8 ± 4.4	71.5 ± 2	106.6 ± 0.3	0.746879	1.11294	0.0480874	0.178471
NRRL3_01538	hypothetical protein	374.1 ± 18.5	164.2 ± 4.6	1243 ± 11.2	0.439022	3.32244	0.0299764	0.00105365
NRRL3_01539	thioesterase domain-containing protein	18.5 ± 0.6	12.7 ± 0.5	52.1 ± 2.7	0.682987	2.81111	0.00906428	0.0298609
NRRL3_01540	hotdog domain-containing protein	9.5 ± 1.1	4.1 ± 0	10 ± 1.1	0.431118	1.05057	0.0869301	0.704014
NRRL3_01541	glycosyltransferase family 20 protein	14 ± 0.3	4.6 ± 0.1	14.6 ± 0.6	0.327851	1.04296	0.0101253	0.390677
NRRL3_01542	serine-threonine protein kinase 19-like protein	12.1 ± 1.2	4 ± 0.2	11.5 ± 0.5	0.328924	0.952003	0.0613966	0.620924
NRRL3_01543	START-like domain-containing protein	5.2 ± 0.5	2.3 ± 0.1	4.4 ± 0.3	0.438175	0.857486	0.066241	0.220421
NRRL3_01544	C2H2 finger domain transcription factor	39.8 ± 2.2	17.2 ± 0.8	35.4 ± 0.7	0.431757	0.890008	0.0239667	0.192666
NRRL3_01545	hypothetical protein	15.6 ± 1.2	15.7 ± 2	36.6 ± 4.1	1.00189	2.34388	0.987501	0.0680524
NRRL3_01546	condensin complex subunit 2-like protein	38.3 ± 0.4	15.8 ± 0.2	35.3 ± 0.5	0.413575	0.921239	0.00170723	0.0207615
NRRL3_01547	sodium/calcium exchanger membrane region-containing protein	10.9 ± 0.1	5.7 ± 0.3	10.2 ± 0.2	0.524407	0.935555	0.0108117	0.049928
NRRL3_01548	actin cytoskeleton-regulatory complex protein Pan1	48.9 ± 0.8	17.8 ± 0.4	43.8 ± 0.7	0.364901	0.896131	0.002074	0.0206224
NRRL3_01549	DNA-directed RNA polymerase II subunit Rpb11	107 ± 5.7	76.5 ± 5.9	105.3 ± 2.3	0.714516	0.983443	0.0347552	0.741484
NRRL3_01550	hypothetical protein	39.4 ± 1.3	14.8 ± 0.2	34.5 ± 0.7	0.375444	0.875665	0.0214506	0.0712794
NRRL3_01551	leucine-rich repeat domain-containing protein	26.8 ± 3.5	63.4 ± 7.1	24 ± 3	2.36496	0.894602	0.0475971	0.478173
NRRL3_01552	helicase, C-terminal domain-containing protein	18.6 ± 2.6	26.8 ± 1.4	18.3 ± 1.6	1.44603	0.986112	0.0865954	0.916568
NRRL3_01553	Rab effector Noc2-like protein	11.8 ± 0	3.8 ± 0.2	13.4 ± 0.1	0.32209	1.13549	0.0102371	0.020353
NRRL3_01554	Arf-GAP family protein	22.3 ± 0.7	8.3 ± 0.4	18.7 ± 0.6	0.374192	0.837908	0.00515766	0.0304285
NRRL3_01555	YTH domain-containing protein	10.1 ± 0.2	4.9 ± 0.5	19.3 ± 1.2	0.486847	1.91638	0.0264378	0.0534663
NRRL3_01556	hypothetical protein	39.7 ± 2.3	14.1 ± 1.5	37.7 ± 1.6	0.354067	0.948547	0.00946702	0.414747
NRRL3_01557	phosphatidylinositol kinase-like protein	7.9 ± 0.2	2.9 ± 0	6.6 ± 0.1	0.365487	0.836636	0.0168827	0.0308948
NRRL3_01558	calcium/calmodulin-dependent protein kinase-like protein	42.1 ± 1	20.8 ± 1.7	38.3 ± 1.2	0.494799	0.908983	0.00836411	0.0751103
NRRL3_01559	cytochrome P450	112.8 ± 5.6	61.5 ± 1.9	113.7 ± 0.3	0.545651	1.00777	0.0314373	0.861441
NRRL3_01560	IGR motif-containing protein	125.2 ± 0	101.2 ± 4	127.6 ± 2.1	0.808243	1.01915	0.0743269	0.351586
NRRL3_01561	serine/threonine-protein kinase	45.8 ± 2.6	20.7 ± 1.3	42.7 ± 0.3	0.451492	0.933383	0.0182738	0.340549
NRRL3_01562	kinesin, CENP-E family	20.1 ± 0.1	8.3 ± 0.1	18.4 ± 0.4	0.413356	0.911964	0.000505599	0.0630923
NRRL3_01563	diacylglycerol O-acyltransferase	23.5 ± 1.2	9.9 ± 0.4	22.1 ± 0.1	0.420941	0.939265	0.0209003	0.331825
NRRL3_01564	PinX1-related protein 1	95.4 ± 5.7	57.6 ± 2.7	96.4 ± 1.1	0.603484	1.0098	0.0337073	0.854858
NRRL3_01565	inositol-1,4,5-trisphosphate 5-phosphatase	30.5 ± 2.7	11.8 ± 0.4	27.9 ± 0.7	0.386538	0.91278	0.0591514	0.382905
NRRL3_01566	hypothetical protein	34.4 ± 0.1	17.5 ± 1.3	32.9 ± 1.8	0.509766	0.956761	0.0323513	0.448366
NRRL3_01567	tetratricopeptide repeat-containing protein	125.2 ± 1.9	47.9 ± 1.4	119.9 ± 5.4	0.382141	0.957433	0.000841882	0.381737
NRRL3_01568	AP-3 complex subunit delta-like protein	21.1 ± 0.9	8.9 ± 0.5	19.8 ± 0.1	0.420414	0.937247	0.0106206	0.278151
NRRL3_01569	stress-associated endoplasmic reticulum protein-like protein	877.5 ± 44.6	1069.4 ± 52.4	843 ± 2.7	1.21868	0.96069	0.0611136	0.47123
NRRL3_01570	XPG domain-containing protein	12.7 ± 0.6	7.6 ± 0.1	12.8 ± 0.4	0.601973	1.00889	0.0461602	0.845682
NRRL3_01571	small-subunit processome, Utp21 domain-containing protein	52.8 ± 3.2	24.8 ± 0.4	51.9 ± 2.5	0.469613	0.98304	0.0465635	0.783532
NRRL3_01572	histidine phosphatase superfamily protein, clade 2	8.3 ± 0.7	2.8 ± 0.1	7.9 ± 0.1	0.332455	0.951209	0.0544558	0.56395
NRRL3_01573	diacylglycerol kinase domain-containing protein	51.1 ± 3.2	21.6 ± 2	44.4 ± 2.2	0.422531	0.86926	0.0136667	0.149036
NRRL3_01574	lipase, Rog1 family protein	21.1 ± 0.8	9.5 ± 0.7	20.3 ± 0.6	0.448122	0.959642	0.00488439	0.36968
NRRL3_01575	inositol monophosphatase	54.7 ± 1.5	28.1 ± 1.7	50 ± 2.1	0.513028	0.913848	0.0036506	0.132725
NRRL3_01576	hypothetical protein	5.9 ± 1.6	4.7 ± 1.2	5.9 ± 0.6	0.7943	0.993017	0.486349	0.977478
NRRL3_01577	protein Hgh1 domain-containing protein	58.5 ± 1.2	31 ± 1.4	54.1 ± 0.4	0.529144	0.924051	0.00236674	0.0986826
NRRL3_01578	transcription initiation factor IIF subunit alpha-like protein	56.3 ± 3.5	23.3 ± 0.1	57.4 ± 1	0.414199	1.01981	0.0482413	0.734825
NRRL3_01579	fatty acid synthase beta subunit	146.8 ± 1.1	82.4 ± 1	146.1 ± 7.5	0.560995	0.995161	0.000261764	0.91542
NRRL3_01580	fatty acid synthase alpha subunit	151.3 ± 2.8	78.6 ± 0.2	154.2 ± 10.5	0.519487	1.01917	0.016879	0.763465
NRRL3_01581	tRNA methyltransferase Trm1-like protein	17 ± 1.3	9.9 ± 0.9	18.4 ± 0.5	0.580532	1.08142	0.0320297	0.359895
NRRL3_01582	uncharacterized protein	24.6 ± 1.9	30.1 ± 2	26.4 ± 4.1	1.22023	1.07014	0.110113	0.664984
NRRL3_01583	zinc finger domain-containing protein, C2H2-type	20.6 ± 0.2	10.7 ± 0.4	18 ± 2.2	0.519747	0.875945	0.00955483	0.348856
NRRL3_01584	pyruvate dehydrogenase E1 component subunit beta, mitochondrial	491.4 ± 16.3	183.9 ± 0.3	336.6 ± 9.3	0.374227	0.684963	0.0237863	0.015724
NRRL3_01585	5'-nucleotidase/apyrase family protein	27.3 ± 5.1	7.5 ± 0.2	18.6 ± 1.6	0.274943	0.679728	0.114706	0.226779
NRRL3_01586	alcohol dehydrogenase domain-containing protein	63.8 ± 4.4	47.3 ± 0	66 ± 2.7	0.741129	1.03413	0.117468	0.619205
NRRL3_01587	glutamyl-tRNA(Gln) amidotransferase subunit A	23.2 ± 0.5	13.6 ± 0.1	23.2 ± 0	0.585429	0.998813	0.019069	0.95094
NRRL3_01588	SPRY domain-containing protein	17.5 ± 0.3	7.9 ± 0.1	16.2 ± 0.5	0.450554	0.92626	0.00438239	0.105912
NRRL3_01589	bystin family protein	50.8 ± 1.4	29.4 ± 1.2	56 ± 2.8	0.578714	1.10218	0.00384769	0.192065
NRRL3_01590	bZIP transcription factor, major regulator of the unfolded protein response	292.7 ± 15.5	104.2 ± 6	246.6 ± 3.4	0.355841	0.842226	0.019052	0.135176
NRRL3_01591	protein involved in the vacuolar protein sorting via the multivesicular body pathway	70.5 ± 3.3	34.1 ± 0.6	65.8 ± 4.4	0.483541	0.933254	0.035158	0.356446
NRRL3_01592	fungal-specific transcription factor	4.8 ± 0.1	2 ± 0.2	4.3 ± 0.1	0.415187	0.901627	0.017778	0.0784175
NRRL3_01593	succinyl-CoA:3-ketoacid coenzyme A transferase	17.4 ± 1.4	10.7 ± 0.2	16.5 ± 1.2	0.618795	0.949186	0.0897886	0.575911
NRRL3_01594	hypothetical protein	0.3 ± 0.1	0.2 ± 0	0.2 ± 0.1	0.597426	0.7119	0.119359	0.215989
NRRL3_01595	major facilitator superfamily protein	58.3 ± 2.4	34.7 ± 0	72.2 ± 11	0.594361	1.23779	0.0450892	0.314582
NRRL3_01596	cytochrome P450-like protein	0.6 ± 0.1	0.1 ± 0	0.4 ± 0	0.250417	0.685037	0.0981989	0.254466
NRRL3_01597	NADH-cytochrome b5 reductase-like protein	0.3 ± 0.1	0.1 ± 0	0.2 ± 0.1	0.211138	0.770179	0.226156	0.702393
NRRL3_01598	fungal-specific transcription factor	1.1 ± 0.2	0.6 ± 0.1	1.1 ± 0.2	0.506614	0.988967	0.0925483	0.9498
NRRL3_01599	major facilitator superfamily protein, efflux pump	2 ± 0.5	1 ± 0	1.5 ± 0.1	0.472905	0.763995	0.192582	0.380494
NRRL3_01600	pyridoxal phosphate phosphatase-related protein	3.3 ± 0.1	1.6 ± 0.1	2.7 ± 0.2	0.48637	0.818241	0.00727466	0.148348
NRRL3_01601	hypothetical protein	58.3 ± 5.3	14.2 ± 1.3	46.2 ± 2.5	0.243609	0.792409	0.0431745	0.145095
NRRL3_01602	hypothetical protein	0.3 ± 0.1	0 ± 0	0.1 ± 0.1	0.133816	0.273488	0.0981235	0.0949613
NRRL3_01603	hypothetical protein	0.1 ± 0	0.1 ± 0	0.1 ± 0	0.435998	0.897385	0.0402565	0.686618
NRRL3_01604	hypothetical protein	0 ± 0.1	0 ± 0	0.1 ± 0.1	0	3.75375	0.5	0.486212
NRRL3_01605	hypothetical protein	0.7 ± 0	0.5 ± 0.1	0.2 ± 0	0.736916	0.33339	0.137367	0.00417984
NRRL3_01606	alpha-arabinofuranosidase Abf51A	1.9 ± 0.2	0.7 ± 0.1	1 ± 0	0.362648	0.53758	0.0315427	0.0859071
NRRL3_01607	solute carrier family 35 member SLC35F1/F2/F6-like protein	44.5 ± 0.7	25.8 ± 1.2	46.6 ± 3	0.579624	1.04843	0.00738662	0.489676
NRRL3_01608	hypothetical protein	0 ± 0	0 ± 0	0 ± 0
NRRL3_01609	hypothetical protein	0.1 ± 0.2	0 ± 0	0 ± 0	0	0	0.5	0.5
NRRL3_01610	aspartic peptidase-like protein	2.6 ± 0.4	0.9 ± 0	3.4 ± 0.4	0.34872	1.32389	0.108733	0.179812
NRRL3_01611	major facilitator superfamily protein	0.8 ± 0.1	0.2 ± 0	0.8 ± 0	0.200575	0.990978	0.0497884	0.914293
NRRL3_01612	hypothetical protein	78.8 ± 3.6	25 ± 1.6	95.2 ± 2.2	0.317337	1.20727	0.0113811	0.0467476
NRRL3_01613	hypothetical protein	3.1 ± 0.1	0.4 ± 0.3	2.1 ± 0.9	0.121202	0.657451	0.0483951	0.352534
NRRL3_01614	AdipoR/haemolysin-III-related protein	2.2 ± 0.2	0.4 ± 0	1.3 ± 0.1	0.173171	0.579581	0.0587762	0.102416
NRRL3_01615	sensitivity to red light reduced SRR1 domain-containing protein	0 ± 0	0 ± 0	0 ± 0
NRRL3_01616	heterokaryon incompatibility domain-containing protein	0.1 ± 0	0.1 ± 0	0.1 ± 0.1	0.52815	1.04761	0.169712	0.932494
NRRL3_01617	hypothetical protein	0 ± 0	0 ± 0	0 ± 0
NRRL3_01618	3-hydroxyisobutyrate dehydrogenase-related protein	0.2 ± 0.1	0.1 ± 0	0 ± 0	0.414495	0.176513	0.20216	0.180455
NRRL3_01619	hypothetical protein	21.9 ± 5	1.2 ± 0.4	0.6 ± 0.3	0.0535685	0.0272891	0.105951	0.103232
NRRL3_01620	hypothetical protein	2.7 ± 1.3	0.6 ± 0.1	0.7 ± 0	0.237776	0.241034	0.263488	0.265497
NRRL3_01621	hypothetical protein	1.9 ± 0	2.7 ± 0.2	1 ± 0.1	1.41583	0.501064	0.119549	0.0314907
NRRL3_01622	FAD linked oxidase, N-terminal domain-containing protein	0 ± 0	0 ± 0	0 ± 0	0.636501	1.05169	0.637572	0.953153
NRRL3_01623	hypothetical protein	1.1 ± 0.2	10.8 ± 0.5	0.6 ± 0.1	9.565	0.528096	0.00917495	0.147332
NRRL3_01624	cytochrome P450	5.8 ± 0.1	2.4 ± 0.2	4.9 ± 0.1	0.41637	0.831855	0.00678381	0.0207352
NRRL3_01625	hypothetical protein	14.1 ± 0.4	10.5 ± 0.3	14.1 ± 1.3	0.745109	1.002	0.0161978	0.980808
NRRL3_01626	hypothetical protein	28.1 ± 1.8	27.1 ± 2	29 ± 0.9	0.962346	1.03008	0.633622	0.634411
NRRL3_01627	acid protease	0.3 ± 0.1	0.1 ± 0	1.9 ± 0.7	0.374719	6.88546	0.266013	0.184006
NRRL3_01628	hypothetical protein	0.9 ± 0.1	1.2 ± 0	1.7 ± 0.1	1.27466	1.82846	0.225959	0.0284293
NRRL3_01629	signal peptidase complex catalytic subunit Sec11	101.4 ± 4.1	35.4 ± 1.1	81.6 ± 0	0.349627	0.804988	0.019897	0.0928042
NRRL3_01630	glycosyltransferase	0.8 ± 0	0.4 ± 0.3	1 ± 0.2	0.510092	1.30757	0.293136	0.33122
NRRL3_01631	NAD(P)H-dependent FMN reductase-like protein	6.5 ± 0	5.6 ± 0.3	9.1 ± 0.3	0.860866	1.38903	0.136703	0.0433769
NRRL3_01632	amine oxidase domain-containing protein	0 ± 0	0 ± 0	0 ± 0	1.22182	2.65509	0.861046	0.31608
NRRL3_01633	uncharacterized protein	1.5 ± 0.4	1.4 ± 0.3	2.7 ± 0.2	0.922964	1.77773	0.76271	0.109348
NRRL3_01634	aldehyde dehydrogenase domain-containing protein	5 ± 0.5	5.2 ± 0.8	5 ± 0.4	1.04078	0.994762	0.79311	0.960967
NRRL3_01635	alcohol dehydrogenase domain-containing protein	0.3 ± 0.2	0.6 ± 0.1	0.7 ± 0.1	1.8242	2.07532	0.233056	0.159644
NRRL3_01636	nucleoside phosphorylase domain-containing protein	0 ± 0	0 ± 0	0 ± 0	0.538291	0	0.733837	0.5
NRRL3_01638	von Willebrand factor A domain-containing protein	0.3 ± 0	0.1 ± 0.1	0.2 ± 0	0.29314	0.541403	0.125697	0.0561295
NRRL3_01639	hypothetical protein	0 ± 0	0 ± 0	0 ± 0
NRRL3_01640	cytochrome P450	1.9 ± 0.4	3.2 ± 0.4	1.6 ± 0.2	1.70582	0.852715	0.0830603	0.459701
NRRL3_01641	fungal-specific transcription factor	3.2 ± 0.5	2.4 ± 0.5	3.7 ± 0.6	0.755081	1.15984	0.265083	0.46863
NRRL3_01642	protoporphyrin uptake protein	0.5 ± 0	0.2 ± 0.1	0.4 ± 0.1	0.365835	0.664764	0.136639	0.143268
NRRL3_01643	pyridoxal phosphate-dependent decarboxylase family protein	0.1 ± 0	0 ± 0	0 ± 0	0.481459	0.424943	0.310197	0.0569317
NRRL3_01644	siderophore iron transporter	0.1 ± 0	0 ± 0	0.1 ± 0.1	0.181916	0.690989	0.0517442	0.567415
NRRL3_01645	hypothetical protein	0.3 ± 0	0.1 ± 0	0.3 ± 0.1	0.452887	1.14285	0.0693279	0.56632
NRRL3_01646	hypothetical protein	985.9 ± 103.7	675.2 ± 47.6	1342.6 ± 42.8	0.684834	1.36182	0.104126	0.0921557
NRRL3_01647	ATP-dependent RNA helicase	21.5 ± 1.8	14.8 ± 1.1	21.7 ± 0.7	0.68902	1.01131	0.0657282	0.884237
NRRL3_01648	xylanase Xyn11B	2.3 ± 0.1	2.3 ± 0.4	1.2 ± 0.3	1.03117	0.51603	0.857508	0.0819933
NRRL3_01649	hypothetical protein	0 ± 0	0 ± 0	0 ± 0
NRRL3_01650	hypothetical protein	0 ± 0	0 ± 0.1	0 ± 0
NRRL3_01651	major facilitator superfamily, sugar/inositol transporter-like protein	0 ± 0	0.1 ± 0	0.1 ± 0	1.8184	2.17965	0.462282	0.285602
NRRL3_01652	xylose transporter	115 ± 4.1	206.6 ± 19.7	387.5 ± 20.7	1.79573	3.36839	0.0853922	0.0282221
NRRL3_01653	multicopper oxidase	0 ± 0	0 ± 0	0.1 ± 0	5.51804	9.11224	0.133309	0.0574136
NRRL3_01654	UbiA prenyltransferase family protein	0 ± 0	0.1 ± 0	0.1 ± 0	8.56081	3.57111	0.107168	0.419489
NRRL3_01655	COMT-type O-methyltransferase family protein	0 ± 0	1 ± 0.2	0 ± 0
NRRL3_01656	hypothetical protein	0.1 ± 0	0.3 ± 0	0.2 ± 0	3.50352	1.85559	0.0684248	0.0489696
NRRL3_01657	protein tyrosine phosphatase domain-containing protein	4.3 ± 0.2	2.2 ± 0	4.5 ± 0	0.506097	1.03355	0.0393356	0.486145
NRRL3_01658	nucleoside phosphorylase domain-containing protein	0.9 ± 0	0.5 ± 0	0.9 ± 0.1	0.582474	0.998223	0.0372972	0.982014
NRRL3_01659	thiopurine S-methyltransferase family protein	0.6 ± 0.1	0.4 ± 0	0.7 ± 0.3	0.758857	1.12344	0.124993	0.782394
NRRL3_01660	bZIP transcription factor	1.8 ± 0.3	1.8 ± 0.2	1.8 ± 0	0.990014	0.995384	0.950158	0.974746
NRRL3_01661	hypothetical protein	0.4 ± 0	0.7 ± 0.3	0.6 ± 0.2	1.9057	1.66862	0.396451	0.27633
NRRL3_01662	uncharacterized protein	0.3 ± 0	0.1 ± 0	0.1 ± 0.1	0.309237	0.410489	0.028065	0.199692
NRRL3_01663	short-chain dehydrogenase/reductase family protein	0 ± 0	0 ± 0	0 ± 0
NRRL3_01664	nuclear transport factor 2 domain-containing protein	2.7 ± 1.2	0.8 ± 0.7	1.1 ± 0.2	0.280871	0.405838	0.215819	0.303182
NRRL3_01664a1	hypothetical protein	0 ± 0	3 ± 2.1	0 ± 0
NRRL3_01665	glycosyltransferase family 25 protein	7.9 ± 0.8	5.3 ± 0.4	8.1 ± 0.5	0.667803	1.02799	0.0920152	0.772679
NRRL3_01666	arrestin domain-containing protein	2.2 ± 0.4	1.2 ± 0.1	2 ± 0.2	0.569697	0.932781	0.163969	0.686114
NRRL3_01667	ubiquitin-conjugating enzyme E2 domain-containing protein	1.7 ± 0.2	1.4 ± 0.1	1.4 ± 0.2	0.818548	0.794965	0.289803	0.260168
NRRL3_01668	hypothetical protein	5.1 ± 0.4	6.7 ± 0	4 ± 1.2	1.31779	0.792232	0.114232	0.429059
NRRL3_01669	ankyrin repeat domain-containing protein	0.6 ± 0.1	0.3 ± 0	0.7 ± 0.1	0.396833	1.07817	0.159888	0.716349
NRRL3_01670	non-structural maintenance of chromosomes element 1-like protein	9.7 ± 0.5	5.2 ± 0.3	9 ± 0.6	0.533313	0.935846	0.0162393	0.38362
NRRL3_01671	splicing factor U2af 23kDa subunit	92.1 ± 0.4	66.6 ± 1.1	90.4 ± 1.1	0.722943	0.981815	0.00909217	0.239208
NRRL3_01672	FAD-dependent oxidoreductase domain-containing protein	5.8 ± 0.7	2.9 ± 0	7.8 ± 0.2	0.500451	1.33077	0.108023	0.136066
NRRL3_01673	short-chain dehydrogenase/reductase family protein	88.6 ± 3.1	54.2 ± 1.7	95.2 ± 3.8	0.61165	1.07452	0.0126955	0.201603
NRRL3_01674	negative cofactor 2 complex subunit beta	72.3 ± 2.8	45.7 ± 2.6	71.7 ± 1.3	0.632102	0.991211	0.0101802	0.806998
NRRL3_01674a1	amino acid transporter, transmembrane domain-containing protein	0 ± 0	0 ± 0	0 ± 0
NRRL3_01675	fungal-specific transcription factor	10.5 ± 0.5	6.7 ± 1	8.7 ± 0.2	0.639974	0.824355	0.0656868	0.0896925
NRRL3_01676	hypothetical protein	1.7 ± 0.8	1.3 ± 0.2	1.6 ± 0.1	0.77194	0.964061	0.616495	0.931659
NRRL3_01677	phospholipase/carboxylesterase/thioesterase domain-containing protein	4.2 ± 0.3	1.9 ± 0.2	4.6 ± 0.2	0.454141	1.0966	0.0201907	0.296623
NRRL3_01678	zinc finger, C2H2-type and DNA breaking-rejoining enzyme, catalytic core domain-containing protein	31 ± 1.3	15.2 ± 0.8	30.9 ± 0.7	0.489166	0.997439	0.0096753	0.946953
NRRL3_01679	BTB/POZ domain-containing protein	9.9 ± 0.7	5.5 ± 0.4	7.6 ± 0.1	0.55063	0.761559	0.0343069	0.132184
NRRL3_01680	hypothetical protein	3.3 ± 0.1	2.3 ± 0.2	3.6 ± 0.4	0.682742	1.07529	0.0472196	0.555312
NRRL3_01681	Skp1/BTB/POZ domain-containing protein	31.9 ± 1.8	17 ± 1.1	30.4 ± 1	0.533676	0.952692	0.0189502	0.438388
NRRL3_01682	MADS-box transcription factor	10.2 ± 1.9	9.2 ± 0.5	6.9 ± 0.9	0.904298	0.67227	0.59755	0.200125
NRRL3_01683	hypothetical protein	0.3 ± 0	0.1 ± 0.1	0.4 ± 0.2	0.295328	1.31891	0.0846462	0.61046
NRRL3_01684	MADS-box transcription factor	0.3 ± 0	0.5 ± 0.2	0 ± 0	1.88113	0	0.372361	0.0292919
NRRL3_01685	hypothetical protein	29.9 ± 0.4	20.5 ± 0.4	30.9 ± 0.5	0.684986	1.03567	0.00208525	0.152653
NRRL3_01686	MADS-box transcription factor	9.2 ± 1	12.5 ± 1.1	7.3 ± 0.1	1.36199	0.789347	0.0859205	0.226581
NRRL3_01687	homeobox-like domain-containing protein	2.1 ± 0.1	1.5 ± 0.8	2 ± 0.2	0.723562	0.976921	0.505021	0.763516
NRRL3_01687a1	hypothetical protein	0 ± 0	40.6 ± 8.2	0 ± 0
NRRL3_01688	nucleoside phosphorylase domain-containing protein	13.3 ± 0.5	8.2 ± 1.5	11 ± 0.5	0.617706	0.825331	0.0983962	0.0491556
NRRL3_01689	KAP family P-loop domain-containing protein	0 ± 0	0 ± 0	0 ± 0	0	0.739209	0.5	0.854777
NRRL3_01690	WD repeat-containing protein	0.1 ± 0	0 ± 0	0 ± 0	0.167163	0.142079	0.140658	0.0749739
NRRL3_01691	kinesin light chain-like protein	5.7 ± 0	4 ± 0.2	5.8 ± 0.5	0.704751	1.02184	0.0488075	0.777806
NRRL3_01692	hypothetical protein	6.4 ± 0.1	2.8 ± 1	5.7 ± 0.7	0.432696	0.885376	0.119474	0.36269
NRRL3_01693	hypothetical protein	1 ± 0	0.5 ± 0	0.8 ± 0.1	0.57082	0.862803	0.00192435	0.201787
NRRL3_01694	fungal-specific transcription factor	0 ± 0	0 ± 0	0 ± 0	0	0	0.5	0.5
NRRL3_01695	hypothetical protein	0.2 ± 0.1	0.3 ± 0.2	0.4 ± 0	1.3478	1.76807	0.662214	0.296713
NRRL3_01696	zinc finger domain-containing protein, C2H2-type	11.2 ± 1.2	8 ± 0.4	11 ± 1.4	0.711754	0.98037	0.139234	0.882397
NRRL3_01697	hypothetical protein	1024.6 ± 53.1	2107.6 ± 152.1	980.3 ± 25.6	2.05713	0.956786	0.0413154	0.434317
NRRL3_01698	hypothetical protein	108.6 ± 3.6	73.5 ± 3.6	106.8 ± 2.6	0.676143	0.982985	0.0103352	0.623949
NRRL3_01699	hypothetical protein	36.9 ± 8.3	77.3 ± 6.7	34.9 ± 1	2.09799	0.94777	0.036536	0.799082
NRRL3_01700	protein kinase domain-containing protein	60.4 ± 3.4	37.8 ± 1.7	53.7 ± 1	0.626588	0.888839	0.0333012	0.197859
NRRL3_01701	chromo domain-containing protein	32 ± 0.1	16.4 ± 0.9	28.2 ± 0.2	0.51197	0.880738	0.0236675	0.00556298
NRRL3_01702	major facilitator superfamily domain-containing protein	0.5 ± 0.1	0.3 ± 0	0.5 ± 0.1	0.583289	0.97	0.112803	0.862528
NRRL3_01703	flavin reductase domain-containing protein	0 ± 0	0 ± 0	0 ± 0
NRRL3_01704	short-chain dehydrogenase/reductase family protein	0.2 ± 0	0.1 ± 0	0.1 ± 0	0.340971	0.678924	0.0179405	0.117679
NRRL3_01705	alcohol dehydrogenase domain-containing protein	4.8 ± 0.2	2.6 ± 0.3	4.4 ± 0.5	0.526656	0.904229	0.023664	0.412531
NRRL3_01706	fungal-specific transcription factor	12.3 ± 0.5	6.5 ± 0.2	12 ± 0.9	0.527034	0.979852	0.0175244	0.779276
NRRL3_01707	metallo-beta-lactamase domain-containing protein	3.6 ± 0.4	2.3 ± 0.3	3.1 ± 0.7	0.644043	0.875126	0.073928	0.53611
NRRL3_01708	3-beta hydroxysteroid dehydrogenase/isomerase domain-containing protein	5.3 ± 0.7	2.1 ± 0	4.3 ± 0.3	0.388519	0.812135	0.0908144	0.243284
NRRL3_01709	hypothetical protein	0 ± 0.1	0 ± 0	0.1 ± 0.1	0.641588	2.20299	0.795662	0.686024
NRRL3_01710	major facilitator superfamily protein	0.4 ± 0.2	0.2 ± 0	0.4 ± 0.2	0.623175	0.975736	0.40195	0.96385
NRRL3_01711	major facilitator superfamily protein	4.5 ± 0.2	2.6 ± 0	4.1 ± 0.2	0.590595	0.908594	0.0533735	0.198086
NRRL3_01712	hypothetical protein	12.8 ± 1.3	6.7 ± 0.5	10.4 ± 0.7	0.523828	0.818701	0.0648554	0.203642
NRRL3_01713	flavin reductase domain-containing protein	47.2 ± 5.7	22.9 ± 2.1	40.2 ± 2.5	0.48424	0.852263	0.0738289	0.303406
NRRL3_01714	YciI-related domain-containing protein	2.3 ± 1	2.3 ± 0.2	1.4 ± 0.4	0.990502	0.579697	0.980286	0.381858
NRRL3_01715	D-lactate dehydrogenase	0.8 ± 0.1	0.8 ± 0.1	0.9 ± 0.3	1.02096	1.16828	0.890008	0.672326
NRRL3_01716	N-acetylneuraminate lyase-like protein	1.5 ± 0.3	0.8 ± 0	1.2 ± 0.3	0.518109	0.790936	0.176792	0.420814
NRRL3_01717	aldehyde dehydrogenase domain-containing protein	0.4 ± 0.1	0.1 ± 0.1	0.3 ± 0	0.363187	0.931274	0.109881	0.674256
NRRL3_01718	hypothetical protein	3.2 ± 0.1	0 ± 0	3.3 ± 0.2	0	1.0191	0.0162017	0.773108
NRRL3_01719	NADPH dehydrogenase	0.6 ± 0.1	0.5 ± 0	0.6 ± 0.1	0.877655	0.940875	0.574726	0.771411
NRRL3_01720	hydantoinase B/oxoprolinase family protein	0.1 ± 0	0.1 ± 0	0 ± 0	0.722001	0.510475	0.236938	0.153003
NRRL3_01721	alcohol acetyltransferase/N-acetyltransferase family protein	88.8 ± 12.5	120.2 ± 17.8	68.8 ± 7.9	1.35309	0.774792	0.193327	0.219742
NRRL3_01722	alpha/beta hydrolase fold-3 domain-containing protein	25.8 ± 4.5	39.4 ± 4.7	18.5 ± 1.2	1.52803	0.717067	0.0969239	0.242581
NRRL3_01723	hypothetical protein	0.3 ± 0.5	0.5 ± 0	0.2 ± 0.3	1.46737	0.739209	0.721667	0.854776
NRRL3_01724	alpha/beta hydrolase fold-1 domain-containing protein	0.4 ± 0.2	6.2 ± 0.9	0.1 ± 0	13.898	0.301018	0.0581493	0.238419
NRRL3_01725	chromate transporter-like protein	3.6 ± 0.4	3.5 ± 0.3	2.2 ± 0.4	0.965932	0.60478	0.737596	0.0616655
NRRL3_01726	histidine phosphatase superfamily protein, clade 1	9.7 ± 0.2	23.9 ± 4.4	5.8 ± 0.5	2.46492	0.597817	0.135838	0.0338265
NRRL3_01727	prolyl oligopeptidase catalytic domain-containing protein	14.1 ± 0.2	3.3 ± 0.1	11.2 ± 0.1	0.234174	0.791285	0.000484767	0.0198227
NRRL3_01728	hypothetical protein	0 ± 0	0 ± 0	0 ± 0
NRRL3_01729	haemerythrin-like protein	0 ± 0	0.1 ± 0	0 ± 0
NRRL3_01730	major facilitator superfamily protein	3.1 ± 0.2	1.2 ± 0.2	5.2 ± 0.8	0.373622	1.68933	0.0117231	0.141836
NRRL3_01731	beta-glucuronidase	0.1 ± 0.1	0 ± 0	0.1 ± 0	0.318751	1.56616	0.441265	0.504141
NRRL3_01732	major facilitator superfamily protein	0 ± 0	0 ± 0	0 ± 0	0	1.44927	0.5	0.746637
NRRL3_01733	squalene hopene cyclase-like protein	0.1 ± 0.1	0 ± 0	0 ± 0	0.0659245	0.175661	0.261143	0.259191
NRRL3_01734	trimeric LpxA-like protein	2.3 ± 0.5	0.1 ± 0.1	1 ± 0.3	0.0267816	0.421575	0.0835394	0.100016
NRRL3_01735	hypothetical protein	131.8 ± 12.7	17 ± 0.9	72.7 ± 21.2	0.129004	0.551916	0.0488758	0.10139
NRRL3_01736	fasciclin domain-containing protein	0.1 ± 0	0 ± 0	0.1 ± 0	0.935878	2.52408	0.862484	0.216863
NRRL3_01737	alpha-galactosidase	0.1 ± 0	0 ± 0	0.1 ± 0	0.145369	0.427455	0.0484782	0.0712198
NRRL3_01738	fungal-specific transcription factor	0.5 ± 0.2	0.3 ± 0.1	0.4 ± 0.1	0.56031	0.86356	0.411208	0.763745
NRRL3_01739	glycoside hydrolase family 88 protein	0.2 ± 0	0.2 ± 0	0.2 ± 0.1	1.08082	0.938184	0.64248	0.812457
NRRL3_01740	major facilitator superfamily protein	0.1 ± 0	0.1 ± 0.1	0.1 ± 0	0.970537	1.62403	0.976134	0.268114
NRRL3_01741	alginate lyase domain-containing protein	0.1 ± 0	0.2 ± 0.1	0.1 ± 0.1	1.98697	1.3369	0.387081	0.641004
NRRL3_01742	polysaccharide lyase-like protein	0 ± 0	0 ± 0	0 ± 0	0.298592	0.883619	0.249783	0.473403
NRRL3_01743	hypothetical protein	10 ± 0.2	4.8 ± 0.2	7.7 ± 0.7	0.479251	0.774235	0.00138602	0.115985
NRRL3_01744	ankyrin repeat domain-containing protein	14.7 ± 2.5	8.2 ± 1	16.4 ± 1.4	0.556251	1.11799	0.13157	0.498995
NRRL3_01745	actin family protein	45 ± 0.7	21.7 ± 0.5	45.4 ± 0.7	0.482492	1.00985	0.00108861	0.569962
NRRL3_01746	YjgF/YER057c/translation inhibitor UK114 family protein	139 ± 1.1	137 ± 7.4	99 ± 0.8	0.986	0.712301	0.772283	0.000902154
NRRL3_01747	hypothetical protein	0.7 ± 0.3	0.8 ± 0	0.3 ± 0.5	1.19057	0.504717	0.630226	0.503403
NRRL3_01748	hypothetical protein	3 ± 0.1	2.4 ± 0	2.8 ± 0.2	0.795717	0.917214	0.0857851	0.287047
NRRL3_01749	FAD linked oxidase, N-terminal domain-containing protein	35.8 ± 0.1	19.8 ± 0.2	38.6 ± 1.3	0.555036	1.07985	0.000448883	0.197249
NRRL3_01750	nucleoside phosphorylase domain-containing protein	0 ± 0	0.1 ± 0	0.1 ± 0	1.92362	1.95519	0.44574	0.00711509
NRRL3_01751	hypothetical protein	0 ± 0	0 ± 0	0 ± 0	0.513527	0.748168	0.333522	0.607087
NRRL3_01752	hypothetical protein	302.9 ± 11	108.8 ± 2.8	183.2 ± 7.3	0.359102	0.604909	0.0181339	0.0101189
NRRL3_01753	major facilitator superfamily protein	0.2 ± 0.1	0 ± 0	0.1 ± 0	0.24856	0.624658	0.292005	0.525414
NRRL3_01754	fructosamine/ketosamine-3-kinase family protein	0 ± 0	0 ± 0	0 ± 0
NRRL3_01755	DNA/RNA-binding protein Kin17 domain-containing protein	30.6 ± 1.9	13.3 ± 0.3	30.6 ± 0	0.434158	0.999498	0.0452929	0.992706
NRRL3_01756	pyrroline-5-carboxylate reductase	2.2 ± 0	1.2 ± 0	7.2 ± 0.5	0.537955	3.35538	0.0030542	0.0443968
NRRL3_01757	proline oxidase-like protein	0.3 ± 0	0.1 ± 0.1	0.2 ± 0	0.290159	0.653351	0.101574	0.0572993
NRRL3_01758	hypothetical protein	2.7 ± 0.3	2.8 ± 0.9	3.4 ± 0.3	1.0153	1.23779	0.958126	0.184337
NRRL3_01759	trehalase	36.8 ± 1.6	11.7 ± 0.6	28.1 ± 1.5	0.31711	0.762807	0.0127442	0.0306354
NRRL3_01760	catalase	1.5 ± 0.4	1.4 ± 0	0.8 ± 0.2	0.961899	0.503306	0.887036	0.213579
NRRL3_01761	quercetin 2,3-dioxygenase	1 ± 0.1	0.6 ± 0.1	0.7 ± 0.1	0.551894	0.665847	0.074484	0.13247
NRRL3_01762	sensitivity to red light reduced SRR1 domain-containing protein	0.1 ± 0.1	0.2 ± 0.1	0 ± 0	2.11338	0.62147	0.537808	0.605016
NRRL3_01763	thiamine pyrophosphate enzyme domain-containing protein	0.1 ± 0	0 ± 0	0.1 ± 0	0.376689	1.02345	0.42718	0.970247
NRRL3_01764	major facilitator superfamily protein	1 ± 0.1	0.7 ± 0.1	0.9 ± 0.1	0.704303	0.916411	0.0553795	0.333684
NRRL3_01765	hypothetical protein	518.7 ± 299.3	0 ± 0	439.1 ± 16.3	0	0.846562	0.246648	0.771053
NRRL3_01766	zinc-regulated transporter	196.2 ± 78.2	7.4 ± 0	176.6 ± 25.5	0.0377394	0.89975	0.181398	0.784471
NRRL3_01767	hypothetical protein	58.6 ± 0.8	32.4 ± 0.2	47.5 ± 5.8	0.552565	0.810208	0.00908893	0.221397
NRRL3_01768	ketoreductase	11.2 ± 1.9	1.9 ± 0.4	5.8 ± 0.2	0.16991	0.522167	0.0807574	0.154482
NRRL3_01769	hypothetical protein	1.4 ± 0.4	1.5 ± 0	1.3 ± 0.2	1.11937	0.960589	0.637739	0.878154
NRRL3_01770	hypothetical protein	6.9 ± 0.3	3.9 ± 0.6	5.7 ± 1.3	0.567827	0.828971	0.0571765	0.40484
NRRL3_01771	hypothetical protein	0.6 ± 0	0.5 ± 0.1	1.3 ± 0.1	0.96644	2.24457	0.884265	0.00483125
NRRL3_01772	hypothetical protein	0 ± 0	0 ± 0	0 ± 0
NRRL3_01773	hypothetical protein	0 ± 0	0 ± 0	0 ± 0
NRRL3_01774	cysteine aminopeptidase	3.5 ± 1.3	1 ± 0.3	2.9 ± 0.5	0.286419	0.839127	0.205226	0.644081
NRRL3_01775	EF-hand domain-containing protein	73.1 ± 0.2	111.6 ± 8.3	66.7 ± 6.6	1.52701	0.911938	0.0961614	0.400882
NRRL3_01776	aorsin	6.9 ± 3	0.8 ± 0.3	2.1 ± 0.3	0.117317	0.30096	0.210058	0.259609
NRRL3_01777	chymotrypsin inhibitor	0 ± 0	0 ± 0	0 ± 0
NRRL3_01778	hypothetical protein	0.2 ± 0.1	0.6 ± 0.1	0.1 ± 0	3.36201	0.531139	0.0990576	0.560714
NRRL3_01779	bicarbonate transporter family protein	0 ± 0	0 ± 0	0 ± 0	0.201562	0.729666	0.167909	0.520213
NRRL3_01780	SET domain-containing protein	0.6 ± 0	0.5 ± 0.1	0.7 ± 0.1	0.740426	1.07786	0.191381	0.666997
NRRL3_01781	major facilitator superfamily protein	13.3 ± 0	9.7 ± 0.2	11 ± 1.3	0.73097	0.824366	0.0121747	0.233472
NRRL3_01782	catalase CatR	13.5 ± 3.3	7 ± 1.5	13.9 ± 1.6	0.520474	1.03524	0.180982	0.877633
NRRL3_01783	catalase-peroxidase	43.7 ± 5.6	58.4 ± 11.4	44.6 ± 0.5	1.33715	1.02256	0.285272	0.844088
NRRL3_01784	flavin amine oxidase-like protein	0.4 ± 0.1	0.1 ± 0	0.3 ± 0.1	0.33505	0.630979	0.177875	0.297025
NRRL3_01785	heterokaryon incompatibility domain-containing protein	0.2 ± 0.1	0.1 ± 0	0.2 ± 0.1	0.791334	0.910498	0.579396	0.823235
NRRL3_01786	hypothetical protein	0 ± 0	0 ± 0	0 ± 0	0.61877	0.810566	0.768131	0.897009
NRRL3_01787	xyloglucanase Xeg74C	0 ± 0	0 ± 0	0 ± 0	1.06489	1.54408	0.918621	0.608572
NRRL3_01788	alpha-hydroxy acid dehydrogenase family protein, FMN-dependent	0.3 ± 0.2	0 ± 0	0.4 ± 0.1	0.126643	1.33794	0.319167	0.609351
NRRL3_01789	major facilitator superfamily protein	0.1 ± 0.1	0 ± 0	0.1 ± 0	0.260989	0.698641	0.369692	0.648697
NRRL3_01790	beta-hexosaminidase-like protein	0 ± 0	0 ± 0	0 ± 0	0.816477	1.92942	0.88759	0.553428
NRRL3_01791	hypothetical protein	0 ± 0	0 ± 0	0 ± 0
NRRL3_01792	amino acid/polyamine transporter I family protein	51.8 ± 1.2	32.7 ± 0.3	54.9 ± 5.6	0.630878	1.05961	0.0229716	0.574194
NRRL3_01793	hypothetical protein	1 ± 0.8	0.2 ± 0.1	0.7 ± 0	0.187971	0.698177	0.365594	0.670344
NRRL3_01794	magnesium transporter CorA/zinc transporter ZntB family protein	69.8 ± 2.1	35.8 ± 1.7	33.6 ± 9.2	0.513228	0.481431	0.00374979	0.0991639
NRRL3_01795	hypothetical protein	22.8 ± 1.9	283.5 ± 23.1	16.4 ± 2.4	12.4364	0.719119	0.0385794	0.106906
NRRL3_01796	2,5-diamino-6-ribosylamino-4(3H)-pyrimidinone 5'-phosphate reductase	19.1 ± 1.7	12 ± 2.1	16.1 ± 1.9	0.628652	0.841048	0.0711273	0.231176
NRRL3_01797	hypothetical protein	0.3 ± 0	0.3 ± 0.1	0.3 ± 0	1.04956	0.980373	0.823133	0.901912
NRRL3_01798	leucine-rich repeat domain-containing protein	0 ± 0	0 ± 0	0 ± 0
NRRL3_01799	hypothetical protein	35.4 ± 18.2	129.4 ± 12.6	22.5 ± 5.2	3.65396	0.635474	0.0347271	0.492478
NRRL3_01800	aromatic-L-amino-acid decarboxylase family protein	9.9 ± 0.2	8.2 ± 0.2	11 ± 0.8	0.82391	1.11637	0.0225499	0.293005
NRRL3_01801	hypothetical protein	0 ± 0	0 ± 0	0 ± 0	0	0.950239	0.5	0.974509
NRRL3_01802	hypothetical protein	0 ± 0	0 ± 0	0 ± 0	2.44537	1.85254	0.469354	0.547616
NRRL3_01803	uncharacterized protein	18.1 ± 0.2	26.9 ± 0.4	12.2 ± 0.1	1.48784	0.677952	0.0100461	0.00710732
NRRL3_01804	polyketide synthase	0 ± 0	0 ± 0	0 ± 0	0.167287	0.646167	0.168019	0.493362
NRRL3_01805	fatty acyl-CoA reductase-like protein	0 ± 0	0 ± 0	0 ± 0
NRRL3_01806	hypothetical protein	0.1 ± 0.1	0 ± 0	0.1 ± 0.1	0	0.975821	0.226449	0.984592
NRRL3_01807	chloramphenicol acetyltransferase-like domain-containing protein	0.5 ± 0.1	0 ± 0.1	0.2 ± 0.2	0.0780365	0.35409	0.0133435	0.216147
NRRL3_01808	fungal-specific transcription factor	0.7 ± 0.2	0.5 ± 0.2	0.6 ± 0.1	0.704833	0.890728	0.401223	0.712993
NRRL3_01809	major facilitator superfamily protein	0.1 ± 0	0 ± 0	0.1 ± 0.1	0.818993	2.07486	0.597858	0.554766
NRRL3_01810	metallopeptidase, extracellular	0 ± 0	0 ± 0	0 ± 0	2.79046	1.4711	0.481854	0.818847
NRRL3_01811	OHCU decarboxylase, involved in purine utilization	12.5 ± 0.3	8.4 ± 1.2	11.6 ± 0.2	0.673013	0.928642	0.114974	0.0814718
NRRL3_01812	ADF-H/gelsolin-like domain-containing protein	17.5 ± 0.4	7.9 ± 0.4	17.2 ± 0.1	0.45047	0.981537	0.0019233	0.473048
NRRL3_01813	pseudouridine synthase II-like protein	26.9 ± 0.1	13.4 ± 0.7	28.6 ± 1.9	0.497609	1.06392	0.0199679	0.419794
NRRL3_01814	hypothetical protein	34.7 ± 2	14 ± 0	34 ± 0.7	0.402363	0.981234	0.0438116	0.730557
NRRL3_01815	rRNA-processing protein Ebp2	66.7 ± 2.5	40.5 ± 3.4	74.4 ± 1.3	0.607352	1.11529	0.0164592	0.0969789
NRRL3_01816	heterokaryon incompatibility domain-containing protein	1.5 ± 0.1	1 ± 0.1	1.2 ± 0.1	0.692846	0.80189	0.0870009	0.166462
NRRL3_01817	major facilitator superfamily protein	0.2 ± 0.1	0.1 ± 0	0.2 ± 0	0.51538	1.06288	0.238923	0.804571
NRRL3_01818	fungal-specific transcription factor	11.7 ± 0.1	6.1 ± 0	12.1 ± 0.2	0.523816	1.03686	0.00452319	0.116697
NRRL3_01819	major facilitator superfamily protein	18.3 ± 0.7	8.8 ± 1.1	17.9 ± 0.2	0.48219	0.974656	0.0164503	0.536014
NRRL3_01820	glutamine amidotransferase domain-containing protein	38.7 ± 1.4	15.1 ± 0.5	55.6 ± 3.5	0.389723	1.43688	0.0141081	0.0589136
NRRL3_01821	repressor of the phospholipid biosynthetic genes Opi10-like protein	14.9 ± 1.4	9 ± 0.4	14.6 ± 1.2	0.603388	0.984732	0.089265	0.880088
NRRL3_01822	NUDIX hydrolase domain-containing protein	35.1 ± 0.7	18.8 ± 0.7	45.1 ± 0.7	0.534746	1.2832	0.00180133	0.00432989
NRRL3_01823	RNA polymerase Rpb8-like protein	147.8 ± 3.1	109.2 ± 0.6	158.3 ± 10.8	0.738768	1.07048	0.0293944	0.39199
NRRL3_01824	elongator complex protein 4-like protein	19.1 ± 0.2	9.9 ± 0	18.9 ± 0.2	0.516951	0.992457	0.007755	0.580007
NRRL3_01825	hypothetical protein	85 ± 6.9	161.1 ± 17.8	78.2 ± 6.9	1.89451	0.920386	0.0726896	0.431657
[truncated: 10,073 more rows]
